# Supplementary material for: Assessing the relationship between domestic work experience and musculoskeletal health among rural Nigerian women
Source: PLoS One. 2022 Dec 13;17(12):e0276380. doi: 10.1371/journal.pone.0276380 (PMC9747006; doi:10.1371/journal.pone.0276380)
Supplement: S1 Dataset — (CSV) [file pone.0276380.s002.csv]

	X.2	X	X.1	q1Age	q9Income	sum	q38HowOften	q39HowOftenii	q40HowOfteniii	carry_freq	fetch_freq	get_assistance	ask_assistance	children_care	homecare	doing	physicaldrain	time_hobbies	time_task	edu_level	house_pop	who_fetch_water_cat	q64elbowwrist	q59neckshoulder	sweeping_freq	q51asst	q46carychild	bath_freq	cook_freq	dishes_freq	distance_water	no_trips	qtty_trip	q47ifyes	q37HowLift	q36HowCarry	q55backpain	sev.back	sev.neck	sev.hand	paid.wk.hr	task	hobbies	comfort	home	lift25kg	enjoy_new	age_cat	income_cat
1	1	1	140	27	80000	44	d_often	c_sometimes	c_sometimes	2	2	b_often	a_always	2	2	strongly disagree	1	1	3	tertiary education	0-3 people	1	0	0	2	no	0	2	2	2	0 min	d_eighttrips	b	never	c_not assisted	c_headloading	yes	mild pain	no	no	2	strongly disagree	strongly disagree	2	disagree	no	1	26-30 years	62-420 thousand/month
2	2	2	240	35	10000	28	c_sometimes	b_rarely	c_sometimes	1	2	d_never/rarely	d_never/rarely	3	3	agree	3	2	2	primary education	more than 6 people	2	1	1	2	no	0	2	2	2	2-5mins	c-five-8_trips/collection	c	never	c_not assisted	c_headloading	yes	severe pain	moderate pain	moderate pain	2	agree	agree	3	agree	no	1	31-35years	0- 10,000/month
3	3	3	124	30	10000	56	c_sometimes	c_sometimes	c_sometimes	2	2	b_often	a_always	2	2	disagree	1	2	2	primary education	4-6 people	1	0	1	2	no	1	2	2	2	2-5mins	c-five-8_trips/collection	b	always	c_not assisted	c_headloading	yes	mild pain	mild pain	no	5	agree	agree	1	disagree	yes	1	26-30 years	0- 10,000/month
4	4	4	1	25	60000	28	c_sometimes	c_sometimes	a_never	2	2	a_always	a_always	3	3	agree	3	2	3	primary education	4-6 people	1	0	1	2	yes	1	2	2	2	6 mins above	a_no_fetch water	a	sometimes/rarely	c_not assisted	c_headloading	no	no	severe pain	no	5	strongly disagree	agree	1	agree	no	1	17-25years	32-60,000/month
5	5	5	274	30	10000	35	b_rarely	a_never	a_never	2	2	d_never/rarely	d_never/rarely	3	3	agree	2	1	1	primary education	more than 6 people	2	0	0	2	no	1	2	1	1	1 min	d_eighttrips	c	sometimes/rarely	c_not assisted	c_headloading	yes	mild pain	no	no	3	disagree	disagree	3	agree	no	1	26-30 years	0- 10,000/month
6	6	6	56	24	10000	63	c_sometimes	c_sometimes	d_often	1	2	b_often	a_always	2	3	strongly disagree	1	2	1	Secondary education	4-6 people	2	0	1	2	no	1	1	1	2	6 mins above	c-five-8_trips/collection	b	sometimes/rarely	c_not assisted	c_headloading	yes	severe pain	severe pain	no	5	disagree	agree	1	agree	yes	1	17-25years	0- 10,000/month
7	7	7	180	31	32000	32	a_never	a_never	a_never	2	1	b_often	c_sometimes	1	3	agree	1	3	3	Secondary education	4-6 people	1	0	1	1	no	0	1	1	1	0 min	b_one-4 trips	b	never	c_not assisted	b_hands	yes	severe pain	severe pain	no	3	strongly disagree	strongly disagree	1	agree	yes	3	31-35years	32-60,000/month
8	8	8	96	30	5000	56	d_often	c_sometimes	d_often	2	2	d_never/rarely	c_sometimes	1	2	strongly disagree	1	1	1	primary education	4-6 people	2	1	0	2	no	1	2	1	2	1 min	b_one-4 trips	c	sometimes/rarely	c_not assisted	b_hands	yes	mild pain	no	moderate pain	3	disagree	disagree	1	disagree	no	3	26-30 years	0- 10,000/month
9	9	9	90	30	10000	28	b_rarely	c_sometimes	d_often	1	1	d_never/rarely	c_sometimes	1	2	strongly disagree	1	1	2	tertiary education	more than 6 people	2	0	0	2	no	0	1	1	2	6 mins above	c-five-8_trips/collection	d	never	b_assisted	c_headloading	no	no	no	no	1	agree	strongly disagree	3	disagree	no	1	26-30 years	0- 10,000/month
10	10	10	341	30	15000	22	a_never	b_rarely	a_never	2	1	b_often	b_often	1	3	strongly disagree	2	2	2	tertiary education	0-3 people	2	0	1	2	no	1	2	2	2	2-5mins	d_eighttrips	d	sometimes/rarely	b_assisted	c_headloading	yes	mild pain	mild pain	no	1	agree	agree	1	agree	no	1	26-30 years	12-30 thousand/month
11	11	11	164	24	126000	15	a_never	a_never	a_never	3	2	c_sometimes	c_sometimes	2	3	disagree	2	2	3	Secondary education	4-6 people	1	1	0	2	no	0	2	2	2	1 min	b_one-4 trips	b	never	c_not assisted	c_headloading	no	no	no	mild pain	1	strongly disagree	agree	1	strongly disagree	no	1	17-25years	62-420 thousand/month
12	12	12	218	18	30000	26	b_rarely	b_rarely	b_rarely	2	2	d_never/rarely	d_never/rarely	1	1	strongly disagree	2	3	3	Secondary education	more than 6 people	2	0	0	2	no	0	2	2	2	1 min	b_one-4 trips	c	never	b_assisted	c_headloading	yes	mild pain	mild pain	mild pain	4	strongly disagree	strongly disagree	1	strongly disagree	yes	1	17-25years	12-30 thousand/month
13	13	13	64	35	80000	39	a_never	a_never	a_never	1	1	a_always	a_always	3	2	agree	3	1	2	Secondary education	4-6 people	2	0	0	1	yes	0	2	2	2	1 min	b_one-4 trips	b	sometimes/rarely	c_not assisted	b_hands	yes	mild pain	no	no	1	agree	disagree	1	disagree	yes	1	31-35years	62-420 thousand/month
14	14	14	250	24	5000	30	b_rarely	b_rarely	c_sometimes	2	2	b_often	d_never/rarely	3	3	agree	2	3	2	Secondary education	4-6 people	1	1	0	2	no	0	2	1	1	6 mins above	c-five-8_trips/collection	d	never	b_assisted	c_headloading	yes	mild pain	no	moderate pain	3	agree	strongly disagree	3	agree	yes	1	17-25years	0- 10,000/month
15	15	15	196	30	60000	28	b_rarely	b_rarely	b_rarely	2	1	b_often	b_often	2	3	strongly disagree	2	3	3	tertiary education	4-6 people	1	1	1	1	no	1	2	1	2	1 min	c-five-8_trips/collection	c	sometimes/rarely	c_not assisted	c_headloading	yes	mild pain	mild pain	mild pain	2	strongly disagree	strongly disagree	1	agree	yes	1	26-30 years	32-60,000/month
16	16	16	46	33	24000	56	a_never	a_never	a_never	1	2	c_sometimes	c_sometimes	2	3	agree	3	1	2	Secondary education	more than 6 people	2	0	0	2	no	0	2	1	2	2-5mins	b_one-4 trips	b	never	c_not assisted	c_headloading	no	no	no	no	3	agree	disagree	1	agree	no	1	31-35years	12-30 thousand/month
17	17	17	316	21	10000	23	b_rarely	a_never	a_never	2	2	a_always	c_sometimes	3	3	disagree	2	1	3	tertiary education	0-3 people	1	0	0	2	yes	1	2	2	2	2-5mins	c-five-8_trips/collection	c	always	c_not assisted	c_headloading	yes	mild pain	no	no	1	strongly disagree	disagree	1	agree	yes	1	17-25years	0- 10,000/month
18	18	18	4	30	30000	35	d_often	b_rarely	d_often	2	2	a_always	a_always	2	3	agree	3	1	1	Secondary education	more than 6 people	1	1	1	2	yes	1	2	2	2	1 min	d_eighttrips	a	always	c_not assisted	c_headloading	yes	mild pain	mild pain	severe pain	3	strongly disagree	strongly disagree	3	strongly disagree	no	3	26-30 years	12-30 thousand/month
19	19	19	224	40	8000	21	c_sometimes	b_rarely	b_rarely	1	3	d_never/rarely	d_never/rarely	2	3	disagree	1	1	2	Secondary education	more than 6 people	1	0	0	1	no	1	1	1	2	1 min	c-five-8_trips/collection	c	often	c_not assisted	c_headloading	no	no	no	no	1	agree	disagree	2	agree	no	1	36 years & above	0- 10,000/month
20	20	20	162	21	50000	23	a_never	a_never	a_never	2	2	b_often	b_often	2	4	agree	1	1	3	Secondary education	more than 6 people	1	0	0	2	no	1	1	2	2	1 min	c-five-8_trips/collection	b	always	c_not assisted	c_headloading	yes	mild pain	no	no	5	strongly disagree	strongly disagree	1	strongly disagree	yes	1	17-25years	32-60,000/month
21	21	21	44	35	20000	21	a_never	a_never	a_never	1	3	c_sometimes	c_sometimes	1	3	disagree	3	2	3	tertiary education	more than 6 people	1	0	0	2	no	1	1	1	2	2-5mins	c-five-8_trips/collection	b	sometimes/rarely	b_assisted	c_headloading	no	no	no	no	5	strongly disagree	agree	2	agree	no	1	31-35years	12-30 thousand/month
22	22	22	150	29	60000	35	a_never	b_rarely	a_never	2	3	d_never/rarely	c_sometimes	3	2	disagree	1	2	1	tertiary education	4-6 people	3	1	0	2	no	1	2	2	2	0 min	a_no_fetch water	a	always	a_no lift	a_no carry	yes	mild pain	no	mild pain	1	disagree	agree	2	disagree	no	2	26-30 years	32-60,000/month
23	23	23	93	37	10000	47	d_often	c_sometimes	d_often	2	2	d_never/rarely	b_often	3	1	strongly disagree	1	2	3	Secondary education	more than 6 people	1	1	1	2	no	1	2	2	2	6 mins above	d_eighttrips	c	always	c_not assisted	c_headloading	yes	severe pain	mild pain	mild pain	2	strongly disagree	agree	1	strongly disagree	no	1	36 years & above	0- 10,000/month
24	24	24	174	36	60000	26	a_never	a_never	a_never	2	3	b_often	b_often	3	2	strongly disagree	1	3	3	Secondary education	4-6 people	1	0	0	1	no	0	1	1	1	0 min	b_one-4 trips	b	never	c_not assisted	c_headloading	yes	severe pain	no	no	1	strongly disagree	strongly disagree	1	disagree	yes	2	36 years & above	32-60,000/month
25	25	25	134	33	4000	74	c_sometimes	b_rarely	c_sometimes	2	2	d_never/rarely	c_sometimes	1	2	strongly disagree	1	2	1	Secondary education	4-6 people	1	1	1	2	no	0	2	2	2	6 mins above	c-five-8_trips/collection	c	never	b_assisted	c_headloading	no	no	mild pain	mild pain	2	disagree	agree	3	disagree	no	1	31-35years	0- 10,000/month
26	26	26	261	32	5000	21	a_never	a_never	a_never	1	1	d_never/rarely	c_sometimes	1	2	disagree	3	2	2	Secondary education	4-6 people	1	0	0	1	no	1	1	1	2	1 min	b_one-4 trips	c	always	c_not assisted	c_headloading	no	no	no	no	3	agree	agree	3	disagree	yes	1	31-35years	0- 10,000/month
27	27	27	334	21	50000	22	a_never	a_never	a_never	2	3	b_often	b_often	1	1	strongly disagree	3	2	2	primary education	0-3 people	1	0	0	2	yes	1	2	2	2	1 min	b_one-4 trips	c	always	c_not assisted	b_hands	no	no	no	no	2	agree	agree	1	strongly disagree	yes	1	17-25years	32-60,000/month
28	28	28	21	37	20000	28	c_sometimes	b_rarely	c_sometimes	2	2	b_often	c_sometimes	3	3	agree	3	2	2	primary education	more than 6 people	2	0	0	2	yes	0	2	2	2	6 mins above	c-five-8_trips/collection	c	never	c_not assisted	c_headloading	no	no	no	no	1	agree	agree	3	agree	no	1	36 years & above	12-30 thousand/month
29	29	29	319	35	20000	25	a_never	b_rarely	a_never	2	1	b_often	c_sometimes	1	3	disagree	3	2	2	tertiary education	4-6 people	2	0	0	2	no	0	2	1	2	1 min	c-five-8_trips/collection	b	never	c_not assisted	c_headloading	yes	mild pain	no	no	2	agree	agree	2	agree	no	1	31-35years	12-30 thousand/month
30	30	30	132	24	15000	21	d_often	b_rarely	d_often	2	2	b_often	d_never/rarely	2	3	disagree	2	2	1	primary education	more than 6 people	1	0	0	2	no	0	2	2	2	2-5mins	b_one-4 trips	b	never	c_not assisted	c_headloading	no	no	no	no	2	disagree	agree	2	agree	no	1	17-25years	12-30 thousand/month
31	31	31	281	22	10000	28	b_rarely	a_never	a_never	1	1	a_always	c_sometimes	1	2	strongly disagree	1	3	2	tertiary education	0-3 people	2	0	0	1	yes	1	1	1	1	1 min	c-five-8_trips/collection	c	sometimes/rarely	c_not assisted	c_headloading	no	no	no	no	4	agree	strongly disagree	2	disagree	no	3	17-25years	0- 10,000/month
32	32	32	139	29	80000	48	a_never	a_never	a_never	3	2	b_often	a_always	2	3	agree	1	3	1	tertiary education	4-6 people	2	0	0	2	no	0	2	2	2	0 min	a_no_fetch water	a	never	a_no lift	a_no carry	yes	mild pain	no	no	3	disagree	strongly disagree	1	agree	no	1	26-30 years	62-420 thousand/month
33	33	33	199	29	80000	35	a_never	a_never	a_never	2	3	d_never/rarely	d_never/rarely	1	1	strongly disagree	2	3	3	Secondary education	4-6 people	3	0	0	1	no	0	2	2	2	0 min	a_no_fetch water	a	never	a_no lift	a_no carry	yes	severe pain	no	no	1	strongly disagree	strongly disagree	3	strongly disagree	no	3	26-30 years	62-420 thousand/month
34	34	34	233	26	10000	28	c_sometimes	b_rarely	c_sometimes	1	1	a_always	a_always	1	2	disagree	3	2	3	Secondary education	4-6 people	1	0	0	2	yes	1	1	1	1	2-5mins	b_one-4 trips	c	sometimes/rarely	b_assisted	c_headloading	no	no	no	no	4	strongly disagree	agree	3	disagree	yes	1	26-30 years	0- 10,000/month
35	35	35	190	33	54000	26	a_never	a_never	a_never	2	2	d_never/rarely	a_always	1	2	agree	3	3	3	Secondary education	more than 6 people	2	1	0	1	no	0	2	2	2	0 min	b_one-4 trips	b	sometimes/rarely	c_not assisted	c_headloading	no	no	no	mild pain	3	strongly disagree	strongly disagree	1	disagree	yes	1	31-35years	32-60,000/month
36	36	36	336	29	15000	33	a_never	a_never	a_never	3	2	b_often	b_often	1	2	strongly disagree	1	2	2	Secondary education	4-6 people	2	0	1	2	no	1	2	2	2	2-5mins	c-five-8_trips/collection	c	sometimes/rarely	c_not assisted	c_headloading	yes	mild pain	mild pain	no	2	agree	agree	1	disagree	no	1	26-30 years	12-30 thousand/month
37	37	37	351	35	5000	16	a_never	a_never	a_never	2	1	b_often	b_often	1	2	disagree	2	2	1	Secondary education	more than 6 people	2	0	0	2	no	1	2	2	2	2-5mins	d_eighttrips	b	sometimes/rarely	c_not assisted	c_headloading	yes	moderate pain	no	no	2	disagree	agree	1	disagree	no	1	31-35years	0- 10,000/month
38	38	38	113	30	20000	21	a_never	a_never	a_never	2	3	b_often	b_often	1	1	strongly disagree	1	1	1	tertiary education	4-6 people	1	0	0	2	yes	1	2	2	2	0 min	c-five-8_trips/collection	c	sometimes/rarely	c_not assisted	c_headloading	yes	mild pain	no	no	3	strongly disagree	disagree	2	strongly disagree	no	3	26-30 years	12-30 thousand/month
39	39	39	104	38	125000	35	a_never	a_never	a_never	2	2	d_never/rarely	c_sometimes	3	2	agree	1	2	2	primary education	more than 6 people	2	0	0	1	no	0	2	2	2	1 min	c-five-8_trips/collection	c	never	b_assisted	c_headloading	no	no	no	no	3	agree	agree	1	disagree	yes	1	36 years & above	62-420 thousand/month
40	40	40	40	24	4000	21	c_sometimes	b_rarely	b_rarely	1	3	b_often	a_always	3	2	agree	3	2	3	Secondary education	0-3 people	1	0	0	1	no	0	2	2	1	1 min	c-five-8_trips/collection	c	never	b_assisted	c_headloading	yes	mild pain	no	no	3	strongly disagree	agree	2	disagree	yes	1	17-25years	0- 10,000/month
41	41	41	131	25	1000	70	b_rarely	a_never	a_never	2	2	d_never/rarely	d_never/rarely	1	2	strongly disagree	1	1	1	primary education	4-6 people	1	1	1	2	yes	0	2	2	2	2-5mins	c-five-8_trips/collection	c	never	c_not assisted	c_headloading	yes	mild pain	mild pain	mild pain	3	disagree	disagree	1	disagree	yes	1	17-25years	0- 10,000/month
42	42	42	88	48	102000	28	a_never	a_never	a_never	2	3	d_never/rarely	c_sometimes	2	2	disagree	2	2	2	tertiary education	more than 6 people	3	1	0	2	no	0	2	1	1	2-5mins	a_no_fetch water	a	never	a_no lift	a_no carry	no	no	no	severe pain	3	agree	agree	1	disagree	no	1	36 years & above	62-420 thousand/month
43	43	43	296	30	20000	15	a_never	a_never	a_never	1	2	a_always	b_often	1	1	strongly disagree	2	1	2	primary education	4-6 people	1	1	1	2	yes	1	2	1	1	1 min	c-five-8_trips/collection	c	sometimes/rarely	c_not assisted	c_headloading	yes	severe pain	moderate pain	mild pain	1	agree	disagree	2	strongly disagree	no	3	26-30 years	12-30 thousand/month
44	44	44	328	43	8000	22	a_never	a_never	a_never	1	3	b_often	b_often	1	2	disagree	1	2	2	tertiary education	4-6 people	2	1	0	2	no	1	2	2	2	1 min	b_one-4 trips	c	sometimes/rarely	c_not assisted	c_headloading	yes	mild pain	no	severe pain	4	agree	agree	1	disagree	yes	1	36 years & above	0- 10,000/month
45	45	45	32	31	10000	42	c_sometimes	b_rarely	c_sometimes	2	2	d_never/rarely	d_never/rarely	1	2	strongly disagree	1	2	1	tertiary education	4-6 people	1	0	0	2	no	1	1	2	2	0 min	a_no_fetch water	a	always	b_assisted	c_headloading	yes	no	no	no	2	disagree	agree	2	disagree	no	1	31-35years	0- 10,000/month
46	46	46	191	29	1.00E+05	24	b_rarely	b_rarely	b_rarely	1	3	b_often	b_often	1	4	strongly disagree	2	3	3	Secondary education	4-6 people	3	0	1	1	no	1	2	2	2	1 min	a_no_fetch water	a	sometimes/rarely	a_no lift	a_no carry	yes	severe pain	severe pain	no	4	strongly disagree	strongly disagree	1	strongly disagree	no	1	26-30 years	62-420 thousand/month
47	47	47	346	32	8000	35	a_never	b_rarely	a_never	3	3	b_often	b_often	2	2	disagree	2	1	1	Secondary education	4-6 people	2	0	0	2	no	0	2	2	2	2-5mins	c-five-8_trips/collection	c	never	c_not assisted	c_headloading	yes	mild pain	no	no	NA	disagree	disagree	1	disagree	yes	1	31-35years	0- 10,000/month
48	48	48	142	25	12000	14	c_sometimes	a_never	c_sometimes	2	2	a_always	a_always	3	3	agree	2	3	3	Secondary education	0-3 people	1	0	0	2	yes	1	2	2	2	1 min	b_one-4 trips	c	sometimes/rarely	c_not assisted	c_headloading	no	no	no	no	3	strongly disagree	strongly disagree	1	agree	no	1	17-25years	12-30 thousand/month
49	49	49	207	30	120000	28	b_rarely	b_rarely	a_never	2	1	c_sometimes	c_sometimes	1	2	strongly disagree	1	3	3	Secondary education	4-6 people	1	0	1	1	no	0	2	2	2	6 mins above	b_one-4 trips	b	sometimes/rarely	c_not assisted	c_headloading	yes	severe pain	severe pain	no	1	strongly disagree	strongly disagree	1	disagree	yes	1	26-30 years	62-420 thousand/month
50	50	50	53	35	50000	21	a_never	a_never	a_never	2	1	d_never/rarely	c_sometimes	2	3	disagree	2	1	2	Secondary education	more than 6 people	3	1	0	1	no	0	1	1	1	2-5mins	a_no_fetch water	a	sometimes/rarely	a_no lift	a_no carry	yes	severe pain	no	severe pain	1	agree	disagree	1	agree	no	1	31-35years	32-60,000/month
51	51	51	265	35	10000	49	a_never	a_never	a_never	2	2	d_never/rarely	c_sometimes	1	3	strongly disagree	3	2	2	Secondary education	more than 6 people	2	0	1	2	no	0	1	1	2	1 min	c-five-8_trips/collection	c	never	c_not assisted	c_headloading	yes	moderate pain	moderate pain	no	2	agree	agree	3	agree	yes	1	31-35years	0- 10,000/month
52	52	52	252	39	25000	30	a_never	a_never	a_never	2	3	d_never/rarely	d_never/rarely	1	3	agree	2	1	1	tertiary education	more than 6 people	3	0	0	2	no	1	1	1	1	0 min	a_no_fetch water	a	sometimes/rarely	a_no lift	a_no carry	no	no	no	no	NA	disagree	disagree	3	agree	no	1	36 years & above	12-30 thousand/month
53	53	53	308	25	120000	35	a_never	a_never	b_rarely	2	2	b_often	b_often	1	2	strongly disagree	3	2	3	primary education	4-6 people	1	0	0	1	no	1	2	1	1	2-5mins	b_one-4 trips	c	often	b_assisted	c_headloading	no	no	no	no	3	strongly disagree	agree	1	disagree	no	1	17-25years	62-420 thousand/month
54	54	54	148	40	10000	34	c_sometimes	c_sometimes	c_sometimes	2	2	a_always	a_always	3	3	disagree	1	2	2	tertiary education	more than 6 people	1	0	1	2	yes	0	2	2	2	1 min	c-five-8_trips/collection	c	never	c_not assisted	c_headloading	no	no	mild pain	no	1	agree	agree	1	agree	no	1	36 years & above	0- 10,000/month
55	55	55	197	23	90000	14	a_never	a_never	a_never	3	2	b_often	c_sometimes	3	2	agree	2	3	3	Secondary education	4-6 people	3	0	0	1	no	0	2	2	2	1 min	a_no_fetch water	a	sometimes/rarely	a_no lift	a_no carry	no	no	no	no	5	strongly disagree	strongly disagree	3	disagree	yes	3	17-25years	62-420 thousand/month
56	56	56	310	42	30000	23	a_never	a_never	a_never	3	1	b_often	b_often	2	3	disagree	3	1	2	Secondary education	4-6 people	2	0	0	2	no	1	2	2	2	6 mins above	c-five-8_trips/collection	c	sometimes/rarely	c_not assisted	c_headloading	no	no	no	no	1	agree	disagree	1	agree	no	2	36 years & above	12-30 thousand/month
57	57	57	101	30	10000	32	d_often	d_often	d_often	2	2	a_always	a_always	3	2	disagree	2	2	2	Secondary education	4-6 people	1	0	0	2	yes	1	2	2	2	2-5mins	c-five-8_trips/collection	c	always	c_not assisted	c_headloading	no	no	no	no	4	agree	agree	1	disagree	no	1	26-30 years	0- 10,000/month
58	58	58	41	25	15000	35	a_never	b_rarely	a_never	1	2	b_often	a_always	2	4	disagree	1	2	2	Secondary education	0-3 people	3	0	0	2	no	0	1	1	1	2-5mins	b_one-4 trips	d	never	b_assisted	c_headloading	no	no	no	no	2	agree	agree	1	strongly disagree	yes	1	17-25years	12-30 thousand/month
59	59	59	284	39	5000	28	b_rarely	c_sometimes	b_rarely	1	2	d_never/rarely	d_never/rarely	1	2	strongly disagree	3	1	2	primary education	more than 6 people	2	1	1	2	no	0	1	1	1	2-5mins	c-five-8_trips/collection	d	never	b_assisted	c_headloading	yes	severe pain	moderate pain	moderate pain	4	agree	disagree	1	disagree	no	1	36 years & above	0- 10,000/month
60	60	60	182	29	360000	28	c_sometimes	c_sometimes	c_sometimes	2	1	b_often	b_often	1	1	agree	1	3	3	Secondary education	4-6 people	3	0	0	2	no	1	2	1	1	2-5mins	d_eighttrips	a	always	c_not assisted	c_headloading	yes	severe pain	no	no	1	strongly disagree	strongly disagree	1	strongly disagree	no	2	26-30 years	62-420 thousand/month
61	61	61	214	33	1.00E+05	37	a_never	a_never	a_never	3	2	d_never/rarely	d_never/rarely	2	2	disagree	3	3	3	Secondary education	4-6 people	2	0	0	2	no	0	2	2	2	0 min	a_no_fetch water	a	never	a_no lift	a_no carry	no	no	no	no	2	strongly disagree	strongly disagree	1	disagree	yes	1	31-35years	62-420 thousand/month
62	62	62	213	27	105000	34	a_never	a_never	a_never	3	2	c_sometimes	b_often	1	3	disagree	2	3	3	Secondary education	4-6 people	1	1	1	2	yes	0	2	2	2	2-5mins	c-five-8_trips/collection	b	sometimes/rarely	c_not assisted	c_headloading	no	no	mild pain	mild pain	3	strongly disagree	strongly disagree	1	agree	yes	1	26-30 years	62-420 thousand/month
63	63	63	232	20	2500	28	c_sometimes	b_rarely	c_sometimes	1	2	b_often	d_never/rarely	3	4	disagree	3	2	2	primary education	more than 6 people	1	0	1	2	no	1	1	1	2	6 mins above	b_one-4 trips	d	always	b_assisted	c_headloading	yes	moderate pain	moderate pain	no	3	agree	agree	1	strongly disagree	yes	1	17-25years	0- 10,000/month
64	64	64	159	40	60000	28	a_never	a_never	a_never	2	2	d_never/rarely	c_sometimes	1	2	strongly disagree	1	2	2	Secondary education	more than 6 people	1	0	1	2	no	0	2	2	2	2-5mins	a_no_fetch water	c	never	b_assisted	c_headloading	yes	mild pain	mild pain	no	4	agree	agree	1	disagree	no	1	36 years & above	32-60,000/month
65	65	65	112	33	4000	28	a_never	a_never	a_never	2	1	d_never/rarely	c_sometimes	3	2	agree	3	3	3	Secondary education	0-3 people	2	0	0	2	no	0	2	2	2	1 min	c-five-8_trips/collection	b	never	b_assisted	c_headloading	no	no	no	no	1	strongly disagree	strongly disagree	2	disagree	no	2	31-35years	0- 10,000/month
66	66	66	33	29	10000	14	a_never	a_never	a_never	1	2	b_often	a_always	3	2	agree	2	2	2	Secondary education	4-6 people	3	0	0	1	yes	1	1	1	2	2-5mins	c-five-8_trips/collection	c	often	c_not assisted	c_headloading	yes	mild pain	no	no	3	agree	agree	3	disagree	yes	1	26-30 years	0- 10,000/month
67	67	67	109	30	45000	42	a_never	a_never	a_never	2	2	d_never/rarely	c_sometimes	3	2	disagree	1	1	2	primary education	more than 6 people	1	1	0	2	no	0	2	2	2	2-5mins	c-five-8_trips/collection	c	never	c_not assisted	c_headloading	yes	no	no	no	1	agree	disagree	1	disagree	no	1	26-30 years	32-60,000/month
68	68	68	340	36	40000	42	a_never	a_never	a_never	3	3	a_always	a_always	2	3	strongly disagree	2	1	1	tertiary education	4-6 people	3	1	1	2	yes	0	2	2	2	0 min	a_no_fetch water	a	never	a_no lift	a_no carry	yes	mild pain	mild pain	mild pain	NA	disagree	disagree	2	agree	yes	2	36 years & above	32-60,000/month
69	69	69	155	34	62000	42	c_sometimes	b_rarely	c_sometimes	2	2	c_sometimes	b_often	2	2	strongly disagree	1	2	2	primary education	more than 6 people	1	0	0	2	no	1	2	2	2	1 min	c-five-8_trips/collection	c	often	c_not assisted	c_headloading	yes	mild pain	no	no	1	agree	agree	1	disagree	yes	1	31-35years	62-420 thousand/month
70	70	70	292	24	15000	42	b_rarely	b_rarely	b_rarely	1	2	b_often	b_often	1	3	agree	3	2	3	Secondary education	4-6 people	1	0	0	1	yes	1	1	1	2	1 min	b_one-4 trips	d	always	c_not assisted	c_headloading	no	no	no	no	1	strongly disagree	agree	3	agree	yes	1	17-25years	12-30 thousand/month
71	71	71	249	31	30000	31	b_rarely	b_rarely	a_never	1	2	a_always	b_often	1	2	disagree	2	3	2	tertiary education	more than 6 people	1	0	0	1	yes	0	1	1	1	1 min	c-five-8_trips/collection	c	never	c_not assisted	c_headloading	yes	severe pain	no	no	3	agree	strongly disagree	3	disagree	no	1	31-35years	12-30 thousand/month
72	72	72	298	25	8000	21	a_never	a_never	a_never	2	2	b_often	c_sometimes	1	3	strongly disagree	1	1	3	Secondary education	0-3 people	2	1	0	1	no	1	1	1	1	1 min	c-five-8_trips/collection	c	often	b_assisted	c_headloading	yes	mild pain	no	severe pain	2	strongly disagree	strongly disagree	1	agree	no	2	17-25years	0- 10,000/month
73	73	73	256	32	10000	35	b_rarely	c_sometimes	d_often	1	2	c_sometimes	b_often	1	2	strongly disagree	2	2	3	Secondary education	4-6 people	1	1	1	2	no	0	1	1	1	2-5mins	c-five-8_trips/collection	c	never	c_not assisted	c_headloading	yes	mild pain	moderate pain	mild pain	3	strongly disagree	agree	3	disagree	no	1	31-35years	0- 10,000/month
74	74	74	320	28	15000	27	a_never	a_never	b_rarely	2	2	a_always	a_always	1	2	strongly disagree	2	1	1	Secondary education	4-6 people	1	0	1	2	yes	1	2	2	1	2-5mins	b_one-4 trips	c	often	b_assisted	c_headloading	yes	moderate pain	mild pain	no	1	disagree	disagree	2	disagree	no	1	26-30 years	12-30 thousand/month
75	75	75	127	20	5000	21	d_often	b_rarely	b_rarely	2	2	a_always	a_always	1	2	strongly disagree	1	2	3	Secondary education	0-3 people	1	0	0	2	yes	0	2	2	2	6 mins above	b_one-4 trips	c	never	c_not assisted	c_headloading	no	no	no	no	3	strongly disagree	agree	3	disagree	no	1	17-25years	0- 10,000/month
76	76	76	356	44	50000	30	a_never	a_never	d_often	2	2	c_sometimes	a_always	2	2	disagree	2	1	2	tertiary education	4-6 people	1	1	0	1	yes	0	2	2	2	0 min	a_no_fetch water	c	never	c_not assisted	a_no carry	yes	mild pain	no	no	2	agree	disagree	2	disagree	no	1	36 years & above	32-60,000/month
77	77	77	133	27	1.00E+05	21	a_never	a_never	a_never	2	2	b_often	b_often	3	2	disagree	1	2	1	Secondary education	4-6 people	1	0	0	2	yes	0	2	2	2	1 min	b_one-4 trips	b	never	a_no lift	b_hands	no	no	no	no	1	disagree	agree	1	disagree	no	1	26-30 years	62-420 thousand/month
78	78	78	304	23	2000	28	a_never	a_never	a_never	2	3	c_sometimes	d_never/rarely	1	4	agree	3	3	2	Secondary education	0-3 people	1	1	1	2	yes	1	2	2	2	2-5mins	d_eighttrips	c	always	c_not assisted	c_headloading	yes	mild pain	mild pain	mild pain	2	agree	strongly disagree	1	strongly disagree	no	2	17-25years	0- 10,000/month
79	79	79	50	21	10000	29	b_rarely	a_never	a_never	1	2	a_always	a_always	2	3	disagree	2	2	2	Secondary education	4-6 people	1	0	1	1	yes	0	2	2	2	6 mins above	b_one-4 trips	c	sometimes/rarely	b_assisted	c_headloading	no	no	mild pain	no	2	agree	agree	3	agree	yes	1	17-25years	0- 10,000/month
80	80	80	58	43	10000	36	a_never	a_never	a_never	3	1	d_never/rarely	c_sometimes	2	3	strongly disagree	1	2	2	Secondary education	more than 6 people	2	0	0	1	no	1	2	1	2	2-5mins	c-five-8_trips/collection	c	sometimes/rarely	b_assisted	c_headloading	yes	severe pain	no	no	5	agree	agree	1	agree	no	1	36 years & above	0- 10,000/month
81	81	81	272	27	15000	21	c_sometimes	b_rarely	a_never	2	3	c_sometimes	c_sometimes	3	3	agree	3	1	2	Secondary education	4-6 people	1	0	0	2	no	1	1	1	1	2-5mins	c-five-8_trips/collection	d	sometimes/rarely	a_no lift	c_headloading	no	no	no	no	2	agree	disagree	3	agree	no	1	26-30 years	12-30 thousand/month
82	82	82	161	23	50000	14	c_sometimes	b_rarely	b_rarely	2	2	a_always	a_always	1	4	strongly disagree	2	3	3	Secondary education	0-3 people	1	1	0	2	yes	0	2	2	2	2-5mins	b_one-4 trips	b	never	b_assisted	c_headloading	yes	mild pain	no	mild pain	2	strongly disagree	strongly disagree	3	strongly disagree	yes	3	17-25years	32-60,000/month
83	83	83	38	30	10000	37	a_never	b_rarely	c_sometimes	3	2	a_always	a_always	3	2	strongly disagree	2	1	2	Secondary education	4-6 people	2	1	1	2	yes	0	2	1	1	2-5mins	b_one-4 trips	d	never	b_assisted	c_headloading	yes	mild pain	mild pain	mild pain	2	agree	disagree	3	disagree	yes	2	26-30 years	0- 10,000/month
84	84	84	121	25	1.00E+05	21	a_never	c_sometimes	a_never	2	2	b_often	b_often	1	3	agree	2	1	2	Secondary education	4-6 people	1	0	0	2	yes	0	2	2	2	2-5mins	c-five-8_trips/collection	c	never	b_assisted	c_headloading	no	no	no	no	3	agree	disagree	1	agree	yes	1	17-25years	62-420 thousand/month
85	85	85	60	34	40000	28	b_rarely	b_rarely	b_rarely	1	2	c_sometimes	b_often	2	3	disagree	2	1	1	tertiary education	more than 6 people	2	0	1	2	no	1	1	1	1	0 min	b_one-4 trips	b	always	c_not assisted	b_hands	no	no	mild pain	no	4	disagree	disagree	1	agree	no	3	31-35years	32-60,000/month
86	86	86	327	25	5000	21	b_rarely	b_rarely	b_rarely	2	3	b_often	b_often	1	2	disagree	2	2	2	Secondary education	4-6 people	1	0	0	2	no	0	2	2	2	2-5mins	b_one-4 trips	b	never	b_assisted	c_headloading	no	no	no	no	3	agree	agree	1	strongly disagree	no	1	17-25years	0- 10,000/month
87	87	87	195	39	32000	35	a_never	a_never	a_never	2	2	d_never/rarely	d_never/rarely	1	2	strongly disagree	1	1	3	Secondary education	4-6 people	2	0	0	2	no	1	2	2	2	1 min	b_one-4 trips	b	often	b_assisted	c_headloading	yes	mild pain	no	no	3	strongly disagree	disagree	1	disagree	no	1	36 years & above	32-60,000/month
88	88	88	62	34	25000	63	a_never	a_never	a_never	3	2	a_always	a_always	3	3	disagree	2	2	2	Secondary education	4-6 people	1	0	0	1	yes	0	2	1	2	0 min	c-five-8_trips/collection	b	never	c_not assisted	b_hands	yes	severe pain	no	no	5	agree	agree	3	agree	yes	1	31-35years	12-30 thousand/month
89	89	89	129	42	1.00E+05	14	b_rarely	b_rarely	b_rarely	2	3	c_sometimes	b_often	1	2	strongly disagree	2	2	2	Secondary education	more than 6 people	3	0	0	2	yes	0	2	2	2	0 min	a_no_fetch water	a	never	a_no lift	a_no carry	no	no	no	no	2	agree	agree	1	disagree	yes	1	36 years & above	62-420 thousand/month
90	90	90	123	34	10000	17	b_rarely	a_never	b_rarely	3	3	b_often	a_always	1	2	strongly disagree	1	2	3	Secondary education	4-6 people	1	1	1	2	no	1	2	2	2	1 min	b_one-4 trips	c	always	c_not assisted	c_headloading	yes	severe pain	mild pain	mild pain	1	strongly disagree	agree	2	disagree	no	1	31-35years	0- 10,000/month
91	91	91	122	25	3000	28	a_never	a_never	a_never	3	2	a_always	a_always	2	2	disagree	1	3	2	Secondary education	0-3 people	1	0	0	2	yes	0	2	2	2	2-5mins	c-five-8_trips/collection	c	never	c_not assisted	c_headloading	yes	mild pain	no	no	NA	strongly disagree	strongly disagree	1	disagree	no	2	17-25years	0- 10,000/month
92	92	92	227	25	30000	21	c_sometimes	b_rarely	b_rarely	1	3	c_sometimes	b_often	2	3	agree	1	2	2	Secondary education	0-3 people	1	1	0	2	yes	0	1	1	2	0 min	a_no_fetch water	a	never	a_no lift	a_no carry	no	no	no	mild pain	1	agree	agree	1	agree	no	1	17-25years	12-30 thousand/month
93	93	93	103	33	70000	28	b_rarely	a_never	a_never	2	3	d_never/rarely	c_sometimes	2	1	strongly disagree	1	3	3	Secondary education	0-3 people	2	0	0	2	no	1	2	2	2	1 min	c-five-8_trips/collection	b	often	b_assisted	c_headloading	yes	mild pain	no	no	3	strongly disagree	strongly disagree	1	strongly disagree	no	1	31-35years	62-420 thousand/month
94	94	94	22	37	15000	21	c_sometimes	b_rarely	c_sometimes	2	1	b_often	a_always	1	3	agree	1	1	3	tertiary education	more than 6 people	1	0	0	2	yes	0	1	1	1	2-5mins	c-five-8_trips/collection	a	never	c_not assisted	c_headloading	no	no	no	no	5	strongly disagree	disagree	3	agree	no	1	36 years & above	12-30 thousand/month
95	95	95	65	25	2000	30	a_never	a_never	a_never	3	2	b_often	a_always	3	1	agree	3	1	1	Secondary education	4-6 people	1	0	0	2	yes	0	1	1	1	2-5mins	b_one-4 trips	b	never	c_not assisted	c_headloading	yes	severe pain	no	no	NA	disagree	disagree	1	strongly disagree	no	2	17-25years	0- 10,000/month
96	96	96	151	36	1.00E+05	35	b_rarely	b_rarely	b_rarely	2	1	c_sometimes	b_often	3	2	agree	2	2	1	tertiary education	4-6 people	1	1	0	1	no	0	1	2	1	0 min	a_no_fetch water	a	never	a_no lift	a_no carry	yes	severe pain	no	no	2	disagree	agree	1	disagree	yes	1	36 years & above	62-420 thousand/month
97	97	97	290	30	1000	26	b_rarely	c_sometimes	c_sometimes	3	3	d_never/rarely	d_never/rarely	1	2	disagree	2	1	2	Secondary education	more than 6 people	1	0	0	1	yes	0	1	1	2	1 min	b_one-4 trips	c	never	b_assisted	c_headloading	yes	moderate pain	no	no	2	agree	disagree	3	disagree	yes	3	26-30 years	0- 10,000/month
98	98	98	181	35	320000	23	c_sometimes	c_sometimes	c_sometimes	2	2	b_often	b_often	1	1	agree	1	3	3	primary education	more than 6 people	2	0	0	1	no	1	2	2	1	2-5mins	d_eighttrips	a	sometimes/rarely	c_not assisted	c_headloading	yes	severe pain	no	no	1	strongly disagree	strongly disagree	1	strongly disagree	yes	2	31-35years	62-420 thousand/month
99	99	99	28	35	1.00E+05	51	d_often	c_sometimes	b_rarely	2	2	a_always	c_sometimes	1	1	strongly disagree	1	1	2	tertiary education	4-6 people	1	0	0	2	yes	0	1	2	1	0 min	d_eighttrips	c	never	c_not assisted	b_hands	no	no	no	no	2	agree	disagree	3	strongly disagree	no	1	31-35years	62-420 thousand/month
100	100	100	330	21	4000	21	a_never	b_rarely	a_never	2	2	a_always	a_always	2	3	disagree	2	1	1	Secondary education	4-6 people	3	0	0	2	yes	1	2	2	2	2-5mins	b_one-4 trips	c	sometimes/rarely	c_not assisted	c_headloading	no	no	no	no	2	disagree	disagree	1	agree	yes	1	17-25years	0- 10,000/month
101	101	101	30	23	5000	42	b_rarely	b_rarely	c_sometimes	2	2	a_always	a_always	2	1	strongly disagree	3	1	1	tertiary education	0-3 people	1	1	0	2	yes	1	1	2	2	0 min	a_no_fetch water	a	always	c_not assisted	c_headloading	no	no	no	no	2	strongly disagree	disagree	1	strongly disagree	no	1	17-25years	0- 10,000/month
102	102	102	80	26	10000	28	c_sometimes	b_rarely	b_rarely	2	2	b_often	a_always	2	2	disagree	2	1	2	Secondary education	0-3 people	1	0	0	1	no	0	1	1	1	2-5mins	b_one-4 trips	b	never	c_not assisted	c_headloading	no	no	no	no	1	agree	disagree	1	disagree	yes	1	26-30 years	0- 10,000/month
103	103	103	280	22	10000	21	b_rarely	c_sometimes	b_rarely	2	1	a_always	a_always	1	2	strongly disagree	1	3	2	tertiary education	0-3 people	2	1	1	2	yes	1	2	2	1	1 min	b_one-4 trips	c	often	b_assisted	c_headloading	no	no	moderate pain	mild pain	3	agree	strongly disagree	2	disagree	no	3	17-25years	0- 10,000/month
104	104	104	267	31	10000	28	b_rarely	a_never	a_never	1	1	a_always	b_often	2	3	agree	2	1	2	Secondary education	4-6 people	1	0	1	2	yes	1	1	1	2	2-5mins	c-five-8_trips/collection	c	sometimes/rarely	c_not assisted	c_headloading	no	no	moderate pain	no	2	agree	disagree	1	agree	no	1	31-35years	0- 10,000/month
105	105	105	149	38	10000	31	b_rarely	b_rarely	b_rarely	2	3	d_never/rarely	c_sometimes	1	2	strongly disagree	2	2	1	tertiary education	more than 6 people	2	0	1	2	no	1	2	2	2	0 min	a_no_fetch water	a	never	a_no lift	a_no carry	no	no	mild pain	no	1	disagree	agree	1	disagree	no	1	36 years & above	0- 10,000/month
106	106	106	141	30	20000	42	d_often	c_sometimes	c_sometimes	3	2	b_often	b_often	2	2	strongly disagree	1	3	2	Secondary education	4-6 people	1	0	0	2	yes	0	2	2	2	2-5mins	d_eighttrips	c	never	b_assisted	c_headloading	no	no	no	no	3	agree	strongly disagree	1	disagree	yes	1	26-30 years	12-30 thousand/month
107	107	107	51	30	15000	65	c_sometimes	d_often	c_sometimes	1	1	a_always	a_always	2	3	disagree	1	2	2	primary education	4-6 people	1	0	0	1	yes	0	1	1	1	2-5mins	d_eighttrips	c	sometimes/rarely	b_assisted	c_headloading	yes	mild pain	no	no	5	agree	agree	1	agree	yes	1	26-30 years	12-30 thousand/month
108	108	108	323	29	30000	21	b_rarely	b_rarely	a_never	2	2	a_always	a_always	2	3	agree	2	1	2	primary education	4-6 people	1	0	1	2	yes	1	2	2	2	2-5mins	b_one-4 trips	d	often	b_assisted	c_headloading	yes	mild pain	mild pain	no	5	agree	disagree	1	agree	no	1	26-30 years	12-30 thousand/month
109	109	109	301	27	20000	34	a_never	a_never	a_never	2	3	d_never/rarely	d_never/rarely	2	2	agree	3	2	3	Secondary education	more than 6 people	2	0	0	2	no	1	2	2	1	1 min	c-five-8_trips/collection	b	always	c_not assisted	c_headloading	no	no	no	no	3	strongly disagree	agree	1	disagree	no	1	26-30 years	12-30 thousand/month
110	110	110	347	26	2000	23	b_rarely	b_rarely	a_never	2	2	a_always	a_always	2	2	disagree	2	2	2	Secondary education	4-6 people	1	0	0	2	yes	1	2	2	2	2-5mins	b_one-4 trips	d	always	c_not assisted	c_headloading	no	no	no	no	1	agree	agree	1	disagree	yes	1	26-30 years	0- 10,000/month
111	111	111	204	38	150000	23	a_never	a_never	a_never	2	2	b_often	b_often	2	4	disagree	2	3	3	Secondary education	0-3 people	1	0	0	1	no	1	2	2	2	1 min	a_no_fetch water	a	sometimes/rarely	c_not assisted	c_headloading	no	no	no	no	1	strongly disagree	strongly disagree	1	strongly disagree	yes	1	36 years & above	62-420 thousand/month
112	112	112	269	35	10000	21	b_rarely	c_sometimes	c_sometimes	1	3	d_never/rarely	d_never/rarely	3	3	agree	2	1	2	tertiary education	more than 6 people	2	0	0	2	no	0	1	1	2	2-5mins	b_one-4 trips	c	never	a_no lift	a_no carry	yes	moderate pain	no	no	2	agree	disagree	3	agree	yes	1	31-35years	0- 10,000/month
113	113	113	306	25	4000	35	a_never	a_never	a_never	2	3	b_often	a_always	1	2	strongly disagree	2	1	1	tertiary education	0-3 people	2	0	1	2	no	1	2	2	2	6 mins above	d_eighttrips	b	always	c_not assisted	b_hands	no	no	moderate pain	no	2	disagree	disagree	1	disagree	no	1	17-25years	0- 10,000/month
114	114	114	147	28	45000	14	a_never	a_never	a_never	2	2	b_often	a_always	3	2	disagree	2	3	2	Secondary education	4-6 people	1	1	1	2	no	0	2	2	2	1 min	b_one-4 trips	c	never	c_not assisted	c_headloading	yes	moderate pain	mild pain	mild pain	1	agree	strongly disagree	1	disagree	yes	1	26-30 years	32-60,000/month
115	115	115	312	27	2000	21	a_never	a_never	b_rarely	2	1	b_often	a_always	2	2	strongly disagree	3	1	2	Secondary education	0-3 people	1	0	0	1	yes	1	1	1	1	2-5mins	c-five-8_trips/collection	c	sometimes/rarely	b_assisted	c_headloading	yes	moderate pain	no	no	1	agree	disagree	1	disagree	no	1	26-30 years	0- 10,000/month
116	116	116	138	25	35000	21	d_often	c_sometimes	d_often	2	2	b_often	a_always	1	2	strongly disagree	1	3	3	Secondary education	4-6 people	1	0	0	2	no	1	2	2	2	2-5mins	b_one-4 trips	c	always	c_not assisted	c_headloading	yes	mild pain	no	no	3	strongly disagree	strongly disagree	2	disagree	yes	2	17-25years	32-60,000/month
117	117	117	105	29	5000	28	b_rarely	b_rarely	b_rarely	2	2	b_often	b_often	3	3	disagree	2	2	2	tertiary education	4-6 people	1	0	0	2	no	1	2	2	2	2-5mins	a_no_fetch water	a	always	b_assisted	c_headloading	no	no	no	no	3	agree	agree	1	agree	no	1	26-30 years	0- 10,000/month
118	118	118	81	20	10000	22	a_never	a_never	a_never	2	2	b_often	a_always	3	3	disagree	2	2	2	Secondary education	0-3 people	1	0	0	1	yes	0	1	1	1	1 min	b_one-4 trips	b	never	c_not assisted	b_hands	no	no	no	no	2	agree	agree	1	agree	no	1	17-25years	0- 10,000/month
119	119	119	83	34	80000	38	c_sometimes	a_never	c_sometimes	2	1	c_sometimes	b_often	2	3	disagree	2	2	2	Secondary education	more than 6 people	2	0	0	1	no	1	1	1	1	2-5mins	b_one-4 trips	b	sometimes/rarely	c_not assisted	c_headloading	no	no	no	no	5	agree	agree	3	agree	yes	1	31-35years	62-420 thousand/month
120	120	120	226	35	70000	22	b_rarely	c_sometimes	c_sometimes	1	2	d_never/rarely	d_never/rarely	1	4	strongly disagree	2	2	3	primary education	4-6 people	1	1	1	2	no	1	1	1	2	1 min	d_eighttrips	b	sometimes/rarely	b_assisted	c_headloading	yes	moderate pain	moderate pain	mild pain	1	strongly disagree	agree	1	strongly disagree	yes	1	31-35years	62-420 thousand/month
121	121	121	43	33	30000	42	a_never	b_rarely	a_never	1	1	b_often	a_always	2	3	disagree	1	2	2	Secondary education	4-6 people	3	0	0	1	no	1	1	1	1	2-5mins	a_no_fetch water	a	often	a_no lift	a_no carry	yes	severe pain	no	no	1	agree	agree	3	agree	yes	1	31-35years	12-30 thousand/month
122	122	122	84	31	10000	41	c_sometimes	a_never	d_often	3	2	b_often	a_always	2	2	disagree	1	2	2	primary education	4-6 people	2	0	0	1	no	0	2	1	1	2-5mins	b_one-4 trips	b	never	c_not assisted	c_headloading	yes	severe pain	no	no	3	agree	agree	1	disagree	yes	1	31-35years	0- 10,000/month
123	123	123	74	41	7000	42	a_never	a_never	a_never	3	2	d_never/rarely	c_sometimes	3	2	disagree	2	2	2	Secondary education	more than 6 people	2	0	0	1	no	0	2	1	2	1 min	b_one-4 trips	b	never	c_not assisted	c_headloading	no	no	no	no	3	agree	agree	1	disagree	no	1	36 years & above	0- 10,000/month
124	124	124	343	34	12000	15	a_never	b_rarely	a_never	2	2	b_often	b_often	1	2	strongly disagree	2	2	2	primary education	more than 6 people	2	0	1	2	no	1	2	2	2	2-5mins	b_one-4 trips	d	sometimes/rarely	b_assisted	c_headloading	yes	mild pain	mild pain	no	3	agree	agree	1	disagree	yes	1	31-35years	12-30 thousand/month
125	125	125	19	30	15000	28	c_sometimes	b_rarely	d_often	2	2	c_sometimes	b_often	2	2	disagree	1	2	2	primary education	more than 6 people	1	1	1	2	yes	0	2	2	2	0 min	a_no_fetch water	d	never	b_assisted	c_headloading	yes	severe pain	severe pain	severe pain	2	agree	agree	1	disagree	no	1	26-30 years	12-30 thousand/month
126	126	126	128	22	6000	47	d_often	c_sometimes	d_often	2	2	d_never/rarely	c_sometimes	2	2	disagree	2	3	3	Secondary education	4-6 people	1	0	1	2	no	1	2	2	2	2-5mins	b_one-4 trips	c	sometimes/rarely	b_assisted	c_headloading	no	no	mild pain	no	3	strongly disagree	strongly disagree	1	disagree	no	1	17-25years	0- 10,000/month
127	127	127	219	24	5000	21	b_rarely	b_rarely	d_often	1	2	b_often	a_always	2	2	disagree	2	3	3	Secondary education	4-6 people	1	0	1	2	yes	1	1	1	2	6 mins above	c-five-8_trips/collection	d	sometimes/rarely	c_not assisted	c_headloading	yes	mild pain	mild pain	no	4	strongly disagree	strongly disagree	1	disagree	no	1	17-25years	0- 10,000/month
128	128	128	329	24	7000	42	a_never	a_never	a_never	2	2	a_always	a_always	3	2	agree	2	2	2	Secondary education	4-6 people	3	1	0	2	yes	1	2	2	2	2-5mins	b_one-4 trips	c	sometimes/rarely	c_not assisted	c_headloading	yes	moderate pain	no	mild pain	NA	agree	agree	1	disagree	yes	1	17-25years	0- 10,000/month
129	129	129	107	30	15000	20	a_never	a_never	a_never	2	2	d_never/rarely	c_sometimes	2	3	disagree	2	2	2	tertiary education	0-3 people	2	0	0	2	no	0	2	2	1	1 min	b_one-4 trips	b	never	c_not assisted	b_hands	yes	no	no	no	3	agree	agree	3	agree	no	1	26-30 years	12-30 thousand/month
130	130	130	8	33	60000	35	c_sometimes	b_rarely	c_sometimes	2	2	a_always	a_always	3	3	agree	2	1	2	Secondary education	4-6 people	1	0	1	1	yes	0	2	2	2	1 min	a_no_fetch water	c	never	b_assisted	c_headloading	yes	no	no	no	5	agree	disagree	1	agree	yes	3	31-35years	32-60,000/month
131	131	131	257	23	10000	19	b_rarely	a_never	a_never	1	2	b_often	c_sometimes	1	2	strongly disagree	1	3	2	primary education	more than 6 people	1	1	1	1	no	1	1	1	1	2-5mins	d_eighttrips	c	sometimes/rarely	c_not assisted	c_headloading	yes	moderate pain	moderate pain	severe pain	4	agree	strongly disagree	3	disagree	no	1	17-25years	0- 10,000/month
132	132	132	12	26	10000	35	d_often	b_rarely	d_often	2	2	d_never/rarely	c_sometimes	2	3	disagree	2	1	2	Secondary education	0-3 people	1	0	0	2	no	0	2	2	2	1 min	a_no_fetch water	a	never	b_assisted	c_headloading	yes	severe pain	no	no	2	agree	disagree	2	strongly disagree	no	3	26-30 years	0- 10,000/month
133	133	133	324	23	10000	35	a_never	b_rarely	a_never	3	3	a_always	b_often	2	3	agree	2	1	2	primary education	0-3 people	1	0	0	2	yes	1	2	2	2	2-5mins	c-five-8_trips/collection	c	sometimes/rarely	c_not assisted	c_headloading	no	no	no	no	NA	agree	disagree	1	agree	yes	1	17-25years	0- 10,000/month
134	134	134	14	25	10000	21	d_often	b_rarely	d_often	2	2	a_always	a_always	2	4	disagree	2	1	2	Secondary education	more than 6 people	2	0	0	2	yes	0	2	2	2	1 min	a_no_fetch water	a	never	b_assisted	c_headloading	no	no	no	no	1	agree	disagree	1	strongly disagree	no	1	17-25years	0- 10,000/month
135	135	135	116	17	20000	14	c_sometimes	a_never	c_sometimes	2	2	a_always	a_always	3	3	agree	2	2	1	Secondary education	0-3 people	1	0	0	2	yes	0	2	2	2	6 mins above	c-five-8_trips/collection	c	never	b_assisted	c_headloading	no	no	no	no	3	disagree	agree	1	agree	no	1	17-25years	12-30 thousand/month
136	136	136	273	33	10000	21	b_rarely	c_sometimes	b_rarely	1	2	d_never/rarely	b_often	1	3	agree	2	1	1	tertiary education	4-6 people	1	0	0	2	no	1	1	1	2	2-5mins	b_one-4 trips	c	often	c_not assisted	c_headloading	yes	mild pain	no	no	2	disagree	disagree	3	agree	no	1	31-35years	0- 10,000/month
137	137	137	286	35	10000	30	b_rarely	c_sometimes	b_rarely	1	1	d_never/rarely	d_never/rarely	3	4	agree	3	2	3	Secondary education	more than 6 people	2	0	0	1	no	0	1	1	1	6 mins above	b_one-4 trips	d	never	b_assisted	c_headloading	no	no	no	no	4	strongly disagree	agree	3	strongly disagree	no	1	31-35years	0- 10,000/month
138	138	138	244	30	15000	30	b_rarely	b_rarely	a_never	1	1	d_never/rarely	d_never/rarely	3	2	strongly disagree	1	1	1	primary education	more than 6 people	2	0	0	2	no	1	1	1	1	2-5mins	b_one-4 trips	c	often	c_not assisted	c_headloading	yes	severe pain	no	no	3	disagree	disagree	2	disagree	no	1	26-30 years	12-30 thousand/month
139	139	139	67	40	210000	51	b_rarely	c_sometimes	b_rarely	3	3	d_never/rarely	c_sometimes	3	3	disagree	3	2	1	Secondary education	more than 6 people	3	0	0	2	no	0	2	2	2	6 mins above	a_no_fetch water	a	never	a_no lift	a_no carry	no	no	no	no	1	disagree	agree	2	agree	yes	1	36 years & above	62-420 thousand/month
140	140	140	337	40	20000	22	a_never	b_rarely	a_never	3	1	b_often	a_always	1	1	disagree	2	1	2	Secondary education	4-6 people	2	1	0	2	no	0	2	2	2	2-5mins	c-five-8_trips/collection	d	never	b_assisted	c_headloading	yes	mild pain	no	no	2	agree	disagree	2	strongly disagree	yes	1	36 years & above	12-30 thousand/month
141	141	141	70	42	20000	21	b_rarely	c_sometimes	c_sometimes	2	2	c_sometimes	b_often	3	2	disagree	2	2	2	Secondary education	4-6 people	2	0	0	1	no	0	1	1	2	2-5mins	b_one-4 trips	c	never	c_not assisted	c_headloading	no	no	no	no	1	agree	agree	1	disagree	no	1	36 years & above	12-30 thousand/month
142	142	142	241	27	2000	42	c_sometimes	d_often	c_sometimes	1	2	d_never/rarely	d_never/rarely	1	3	strongly disagree	3	2	2	tertiary education	4-6 people	1	1	0	2	no	1	1	1	2	2-5mins	b_one-4 trips	c	sometimes/rarely	b_assisted	c_headloading	no	no	no	mild pain	3	agree	agree	1	agree	yes	1	26-30 years	0- 10,000/month
143	143	143	29	37	30000	42	d_often	c_sometimes	d_often	2	2	b_often	a_always	1	2	disagree	1	2	2	Secondary education	more than 6 people	3	0	0	2	yes	1	2	1	1	0 min	a_no_fetch water	a	often	a_no lift	a_no carry	yes	no	no	no	1	agree	agree	1	disagree	yes	1	36 years & above	12-30 thousand/month
144	144	144	17	32	10000	35	c_sometimes	d_often	b_rarely	2	2	a_always	a_always	2	2	strongly disagree	2	3	2	primary education	0-3 people	1	0	0	2	yes	0	2	2	2	0 min	a_no_fetch water	a	never	b_assisted	c_headloading	no	no	no	no	1	agree	strongly disagree	3	disagree	yes	3	31-35years	0- 10,000/month
145	145	145	211	23	30000	23	b_rarely	a_never	b_rarely	2	1	c_sometimes	c_sometimes	1	2	strongly disagree	2	3	3	primary education	0-3 people	1	0	0	2	no	1	2	2	2	1 min	c-five-8_trips/collection	b	always	c_not assisted	c_headloading	no	no	no	no	3	strongly disagree	strongly disagree	1	disagree	yes	1	17-25years	12-30 thousand/month
146	146	146	228	30	10000	21	a_never	a_never	a_never	2	2	c_sometimes	c_sometimes	1	3	disagree	3	2	1	Secondary education	more than 6 people	3	1	0	2	yes	0	2	1	1	1 min	d_eighttrips	c	never	b_assisted	c_headloading	yes	moderate pain	no	moderate pain	1	disagree	agree	1	agree	no	1	26-30 years	0- 10,000/month
147	147	147	20	42	60000	21	c_sometimes	b_rarely	c_sometimes	2	2	d_never/rarely	c_sometimes	1	3	disagree	2	2	2	Secondary education	more than 6 people	1	0	0	2	no	1	2	2	2	0 min	a_no_fetch water	a	often	b_assisted	c_headloading	no	no	no	no	5	agree	agree	3	strongly disagree	yes	3	36 years & above	32-60,000/month
148	148	148	99	27	12000	31	a_never	a_never	c_sometimes	2	1	a_always	a_always	2	2	disagree	2	2	1	tertiary education	0-3 people	2	0	0	2	yes	1	2	2	2	2-5mins	b_one-4 trips	c	often	b_assisted	c_headloading	yes	mild pain	no	no	3	disagree	agree	1	disagree	no	1	26-30 years	12-30 thousand/month
149	149	149	45	31	30000	34	b_rarely	d_often	d_often	1	2	a_always	a_always	2	3	disagree	2	1	2	tertiary education	0-3 people	2	0	0	2	yes	1	1	1	1	2-5mins	c-five-8_trips/collection	c	often	c_not assisted	b_hands	yes	moderate pain	no	no	3	agree	disagree	2	agree	yes	1	31-35years	12-30 thousand/month
150	150	150	248	47	5000	35	c_sometimes	d_often	c_sometimes	1	2	d_never/rarely	d_never/rarely	2	2	strongly disagree	1	2	2	primary education	4-6 people	1	0	0	1	no	1	1	1	1	2-5mins	b_one-4 trips	c	often	c_not assisted	c_headloading	yes	mild pain	no	no	5	agree	agree	1	disagree	no	3	36 years & above	0- 10,000/month
151	151	151	27	37	15000	21	d_often	c_sometimes	b_rarely	2	2	c_sometimes	c_sometimes	1	2	disagree	3	3	2	primary education	more than 6 people	3	0	0	2	no	1	1	2	2	0 min	a_no_fetch water	a	always	a_no lift	a_no carry	yes	no	no	no	2	agree	strongly disagree	1	disagree	no	3	36 years & above	12-30 thousand/month
152	152	152	153	30	15000	28	d_often	d_often	d_often	2	2	d_never/rarely	c_sometimes	1	2	strongly disagree	1	3	3	Secondary education	more than 6 people	1	0	1	2	no	1	2	2	2	2-5mins	c-five-8_trips/collection	c	always	b_assisted	c_headloading	yes	mild pain	mild pain	no	3	strongly disagree	strongly disagree	1	disagree	yes	1	26-30 years	12-30 thousand/month
153	153	153	63	45	10000	70	a_never	a_never	a_never	3	1	a_always	a_always	2	3	disagree	2	1	2	tertiary education	more than 6 people	1	1	0	2	yes	0	2	1	2	6 mins above	c-five-8_trips/collection	d	never	b_assisted	c_headloading	yes	severe pain	no	severe pain	3	agree	disagree	1	agree	no	1	36 years & above	0- 10,000/month
154	154	154	297	35	5000	28	a_never	a_never	a_never	3	2	c_sometimes	c_sometimes	3	3	strongly disagree	3	3	3	primary education	more than 6 people	2	1	1	2	no	0	2	1	1	6 mins above	d_eighttrips	c	sometimes/rarely	b_assisted	c_headloading	yes	severe pain	mild pain	severe pain	3	strongly disagree	strongly disagree	1	agree	no	2	31-35years	0- 10,000/month
155	155	155	78	20	3000	28	a_never	a_never	a_never	2	1	a_always	a_always	3	3	agree	1	2	2	Secondary education	0-3 people	1	1	0	1	yes	1	1	1	1	1 min	b_one-4 trips	b	often	c_not assisted	b_hands	no	no	no	severe pain	4	agree	agree	1	agree	yes	1	17-25years	0- 10,000/month
156	156	156	302	32	20000	22	a_never	a_never	a_never	2	3	d_never/rarely	d_never/rarely	1	1	strongly disagree	1	2	2	tertiary education	4-6 people	1	0	1	2	no	1	2	2	2	1 min	b_one-4 trips	b	always	c_not assisted	c_headloading	yes	moderate pain	mild pain	no	3	agree	agree	1	strongly disagree	no	1	31-35years	12-30 thousand/month
157	157	157	66	23	4000	42	d_often	d_often	b_rarely	2	2	a_always	a_always	2	3	strongly disagree	2	2	2	Secondary education	0-3 people	1	1	0	2	yes	0	1	1	2	2-5mins	c-five-8_trips/collection	b	never	c_not assisted	c_headloading	yes	severe pain	no	moderate pain	NA	agree	agree	1	agree	no	3	17-25years	0- 10,000/month
158	158	158	217	28	240000	21	a_never	a_never	a_never	3	2	c_sometimes	b_often	1	1	strongly disagree	2	3	3	Secondary education	0-3 people	1	0	0	2	no	1	2	2	2	2-5mins	c-five-8_trips/collection	b	sometimes/rarely	c_not assisted	b_hands	no	no	mild pain	mild pain	1	strongly disagree	strongly disagree	1	strongly disagree	yes	1	26-30 years	62-420 thousand/month
159	159	159	91	25	30000	42	b_rarely	a_never	a_never	1	2	b_often	b_often	1	2	strongly disagree	2	3	2	Secondary education	4-6 people	1	0	0	1	yes	0	1	1	2	6 mins above	c-five-8_trips/collection	d	never	b_assisted	c_headloading	no	no	no	no	5	agree	strongly disagree	3	disagree	yes	1	17-25years	12-30 thousand/month
160	160	160	350	20	12000	28	a_never	a_never	a_never	2	2	b_often	b_often	2	2	disagree	2	1	2	Secondary education	0-3 people	1	0	0	2	no	1	2	2	2	2-5mins	d_eighttrips	d	often	c_not assisted	c_headloading	yes	mild pain	no	no	1	agree	disagree	1	disagree	yes	1	17-25years	12-30 thousand/month
161	161	161	322	25	6000	14	a_never	b_rarely	a_never	3	2	b_often	b_often	1	2	strongly disagree	2	2	2	Secondary education	0-3 people	2	1	0	2	no	0	2	2	2	1 min	c-five-8_trips/collection	c	never	c_not assisted	b_hands	yes	moderate pain	no	mild pain	NA	agree	agree	1	disagree	yes	1	17-25years	0- 10,000/month
162	162	162	258	18	5000	21	a_never	b_rarely	b_rarely	3	2	d_never/rarely	b_often	3	3	agree	3	3	2	Secondary education	0-3 people	1	0	0	1	no	0	2	2	2	1 min	b_one-4 trips	c	never	c_not assisted	c_headloading	yes	moderate pain	no	no	3	agree	strongly disagree	1	agree	no	1	17-25years	0- 10,000/month
163	163	163	36	20	10000	28	a_never	b_rarely	c_sometimes	3	2	b_often	a_always	1	4	disagree	2	1	1	Secondary education	4-6 people	2	1	0	1	no	0	2	1	2	2-5mins	b_one-4 trips	d	never	b_assisted	c_headloading	yes	severe pain	no	no	1	disagree	disagree	2	strongly disagree	no	1	17-25years	0- 10,000/month
164	164	164	311	30	60000	35	a_never	b_rarely	b_rarely	3	1	c_sometimes	c_sometimes	2	2	strongly disagree	1	1	2	primary education	more than 6 people	2	0	1	1	no	1	1	1	2	2-5mins	c-five-8_trips/collection	c	sometimes/rarely	c_not assisted	c_headloading	yes	mild pain	mild pain	no	1	agree	disagree	2	disagree	yes	2	26-30 years	32-60,000/month
165	165	165	144	25	15000	40	a_never	d_often	a_never	3	2	a_always	a_always	2	2	disagree	1	2	2	Secondary education	0-3 people	1	1	1	2	yes	0	2	2	2	2-5mins	c-five-8_trips/collection	c	never	b_assisted	c_headloading	yes	mild pain	mild pain	mild pain	1	agree	agree	1	disagree	no	1	17-25years	12-30 thousand/month
166	166	166	49	32	50000	24	a_never	a_never	a_never	1	2	b_often	a_always	3	2	strongly disagree	2	2	1	Secondary education	more than 6 people	3	0	0	1	no	1	1	1	2	0 min	a_no_fetch water	a	sometimes/rarely	a_no lift	a_no carry	no	no	no	no	1	disagree	agree	1	disagree	yes	1	31-35years	32-60,000/month
167	167	167	119	28	10000	14	a_never	a_never	a_never	3	2	c_sometimes	b_often	3	4	strongly disagree	2	2	1	Secondary education	more than 6 people	1	0	0	2	no	0	2	2	2	2-5mins	c-five-8_trips/collection	c	never	c_not assisted	c_headloading	no	no	no	no	2	disagree	agree	1	strongly disagree	yes	1	26-30 years	0- 10,000/month
168	168	168	82	27	15000	38	a_never	a_never	a_never	3	1	d_never/rarely	c_sometimes	3	3	disagree	1	2	2	Secondary education	more than 6 people	2	0	0	1	no	0	2	1	1	1 min	c-five-8_trips/collection	c	never	c_not assisted	c_headloading	yes	mild pain	no	no	4	agree	agree	1	agree	yes	1	26-30 years	12-30 thousand/month
169	169	169	177	28	8000	27	b_rarely	b_rarely	b_rarely	2	1	b_often	b_often	1	2	strongly disagree	3	3	3	Secondary education	4-6 people	1	1	0	2	no	1	1	1	2	6 mins above	c-five-8_trips/collection	c	sometimes/rarely	c_not assisted	c_headloading	yes	severe pain	no	mild pain	4	strongly disagree	strongly disagree	1	disagree	yes	1	26-30 years	0- 10,000/month
170	170	170	245	38	15000	23	c_sometimes	c_sometimes	c_sometimes	2	1	d_never/rarely	d_never/rarely	3	4	disagree	3	1	3	primary education	more than 6 people	2	0	0	2	no	0	1	1	1	2-5mins	c-five-8_trips/collection	c	never	c_not assisted	c_headloading	no	no	no	no	1	strongly disagree	disagree	1	strongly disagree	no	3	36 years & above	12-30 thousand/month
171	171	171	271	25	8000	21	b_rarely	b_rarely	b_rarely	2	3	d_never/rarely	c_sometimes	3	2	agree	3	3	2	Secondary education	4-6 people	1	0	0	2	no	1	2	2	1	6 mins above	b_one-4 trips	d	often	c_not assisted	c_headloading	no	no	no	no	2	agree	strongly disagree	3	disagree	no	1	17-25years	0- 10,000/month
172	172	172	283	35	10000	28	b_rarely	b_rarely	b_rarely	2	2	d_never/rarely	d_never/rarely	1	1	strongly disagree	1	1	1	primary education	more than 6 people	1	1	1	2	no	1	2	2	1	2-5mins	b_one-4 trips	d	sometimes/rarely	b_assisted	c_headloading	yes	severe pain	severe pain	severe pain	3	disagree	strongly disagree	1	strongly disagree	yes	1	31-35years	0- 10,000/month
173	173	173	130	25	10000	16	d_often	c_sometimes	d_often	2	2	b_often	a_always	2	2	agree	2	3	2	Secondary education	4-6 people	1	0	0	2	no	1	2	2	2	6 mins above	d_eighttrips	b	sometimes/rarely	c_not assisted	b_hands	yes	mild pain	no	no	3	agree	strongly disagree	1	disagree	no	1	17-25years	0- 10,000/month
174	174	174	354	40	20000	53	a_never	a_never	a_never	2	3	b_often	c_sometimes	3	1	disagree	3	1	1	tertiary education	more than 6 people	2	1	1	2	no	1	2	2	2	0 min	a_no_fetch water	a	sometimes/rarely	c_not assisted	a_no carry	yes	severe pain	severe pain	moderate pain	2	disagree	disagree	3	strongly disagree	no	3	36 years & above	12-30 thousand/month
175	175	175	37	36	10000	28	a_never	a_never	a_never	1	3	b_often	a_always	3	2	agree	2	1	1	tertiary education	4-6 people	1	1	0	2	no	0	1	1	1	1 min	a_no_fetch water	a	never	a_no lift	a_no carry	no	no	no	moderate pain	1	disagree	strongly disagree	2	disagree	no	1	36 years & above	0- 10,000/month
176	176	176	260	30	15000	14	b_rarely	b_rarely	b_rarely	1	3	c_sometimes	b_often	3	2	agree	3	1	2	tertiary education	0-3 people	1	0	0	2	no	0	1	1	2	1 min	b_one-4 trips	c	never	c_not assisted	c_headloading	no	no	no	no	1	agree	disagree	2	disagree	yes	1	26-30 years	12-30 thousand/month
177	177	177	79	34	60000	28	a_never	a_never	a_never	2	3	d_never/rarely	c_sometimes	2	3	agree	1	1	2	tertiary education	4-6 people	3	0	1	1	no	1	2	1	1	0 min	a_no_fetch water	a	sometimes/rarely	a_no lift	a_no carry	yes	moderate pain	mild pain	no	2	agree	disagree	1	agree	no	1	31-35years	32-60,000/month
178	178	178	146	25	10000	28	a_never	a_never	a_never	2	2	b_often	a_always	3	3	agree	1	2	2	Secondary education	4-6 people	1	0	0	2	no	0	2	2	2	1 min	b_one-4 trips	c	never	b_assisted	c_headloading	yes	mild pain	no	no	3	agree	agree	1	agree	no	1	17-25years	0- 10,000/month
179	179	179	338	40	10000	18	a_never	b_rarely	a_never	3	1	c_sometimes	c_sometimes	1	2	strongly disagree	2	2	2	tertiary education	4-6 people	2	1	1	2	no	0	2	2	2	1 min	b_one-4 trips	c	never	c_not assisted	b_hands	yes	mild pain	mild pain	mild pain	2	agree	agree	2	disagree	no	1	36 years & above	0- 10,000/month
180	180	180	18	28	24000	22	c_sometimes	b_rarely	c_sometimes	2	3	a_always	b_often	2	3	disagree	2	2	2	Secondary education	4-6 people	1	0	0	2	yes	0	2	2	2	1 min	c-five-8_trips/collection	c	never	c_not assisted	c_headloading	no	no	no	no	1	agree	agree	1	agree	yes	1	26-30 years	12-30 thousand/month
181	181	181	179	32	15000	28	a_never	a_never	a_never	1	1	d_never/rarely	d_never/rarely	3	3	disagree	2	3	3	Secondary education	4-6 people	1	1	0	1	no	1	1	1	1	0 min	c-five-8_trips/collection	b	often	c_not assisted	c_headloading	yes	severe pain	no	mild pain	4	strongly disagree	strongly disagree	1	strongly disagree	yes	1	31-35years	12-30 thousand/month
182	182	182	55	31	20000	21	a_never	a_never	a_never	1	3	a_always	a_always	3	2	agree	2	2	2	primary education	4-6 people	1	1	1	2	yes	1	1	1	2	1 min	b_one-4 trips	b	often	c_not assisted	c_headloading	yes	moderate pain	mild pain	moderate pain	2	agree	agree	1	disagree	yes	1	31-35years	12-30 thousand/month
183	183	183	314	35	10000	21	b_rarely	a_never	b_rarely	2	1	c_sometimes	c_sometimes	1	2	strongly disagree	1	2	1	tertiary education	4-6 people	2	1	0	1	no	1	2	2	2	2-5mins	b_one-4 trips	c	always	a_no lift	a_no carry	no	no	no	mild pain	2	disagree	agree	1	disagree	no	1	31-35years	0- 10,000/month
184	184	184	115	25	30000	42	d_often	a_never	d_often	2	2	c_sometimes	c_sometimes	3	3	agree	1	3	3	Secondary education	0-3 people	1	0	0	2	yes	0	2	2	2	6 mins above	b_one-4 trips	b	never	b_assisted	c_headloading	no	no	no	no	3	strongly disagree	strongly disagree	1	agree	no	1	17-25years	12-30 thousand/month
185	185	185	276	43	3.00E+05	24	c_sometimes	a_never	b_rarely	3	2	d_never/rarely	d_never/rarely	1	2	agree	3	1	2	Secondary education	4-6 people	3	0	0	2	no	0	2	2	2	2-5mins	b_one-4 trips	d	never	c_not assisted	b_hands	no	no	no	no	4	agree	disagree	1	disagree	no	3	36 years & above	62-420 thousand/month
186	186	186	287	38	5000	44	b_rarely	c_sometimes	c_sometimes	2	2	d_never/rarely	d_never/rarely	3	2	strongly disagree	1	1	3	primary education	more than 6 people	1	1	0	1	no	1	1	1	2	2-5mins	d_eighttrips	d	often	b_assisted	c_headloading	no	no	no	no	2	strongly disagree	disagree	3	disagree	no	1	36 years & above	0- 10,000/month
187	187	187	157	35	15000	28	a_never	a_never	a_never	2	2	b_often	a_always	3	3	disagree	2	2	2	primary education	more than 6 people	1	1	0	2	no	0	2	2	2	2-5mins	b_one-4 trips	c	never	b_assisted	c_headloading	no	no	no	mild pain	2	agree	agree	1	agree	yes	1	31-35years	12-30 thousand/month
188	188	188	253	36	50000	25	a_never	a_never	a_never	1	2	d_never/rarely	d_never/rarely	1	2	disagree	1	2	1	tertiary education	4-6 people	1	0	0	2	no	1	1	1	1	0 min	a_no_fetch water	a	sometimes/rarely	a_no lift	a_no carry	no	no	no	no	2	disagree	agree	3	disagree	no	1	36 years & above	32-60,000/month
189	189	189	353	25	5000	28	a_never	a_never	a_never	3	2	b_often	a_always	1	2	strongly disagree	2	2	2	Secondary education	4-6 people	2	1	0	2	no	0	2	2	2	1 min	d_eighttrips	d	never	c_not assisted	c_headloading	yes	mild pain	no	mild pain	1	agree	agree	1	disagree	no	1	17-25years	0- 10,000/month
190	190	190	118	28	10000	21	c_sometimes	b_rarely	c_sometimes	2	2	b_often	a_always	3	2	disagree	2	2	2	Secondary education	4-6 people	1	0	0	2	no	0	2	2	2	2-5mins	c-five-8_trips/collection	c	never	b_assisted	c_headloading	yes	mild pain	no	no	3	agree	agree	1	disagree	no	1	26-30 years	0- 10,000/month
191	191	191	321	30	23000	26	a_never	a_never	a_never	3	1	c_sometimes	c_sometimes	2	2	disagree	2	2	2	Secondary education	4-6 people	2	1	0	2	no	0	2	2	2	2-5mins	b_one-4 trips	b	never	c_not assisted	b_hands	yes	mild pain	no	severe pain	3	agree	agree	1	disagree	no	1	26-30 years	12-30 thousand/month
192	192	192	111	35	5000	28	d_often	d_often	d_often	1	2	b_often	a_always	1	2	strongly disagree	1	2	2	Secondary education	more than 6 people	1	0	0	2	no	1	1	1	2	6 mins above	b_one-4 trips	c	often	c_not assisted	c_headloading	yes	severe pain	no	no	3	agree	agree	1	disagree	no	1	31-35years	0- 10,000/month
193	193	193	176	38	80000	35	a_never	a_never	a_never	1	2	d_never/rarely	d_never/rarely	2	4	disagree	3	2	3	Secondary education	more than 6 people	3	0	0	1	no	1	1	1	1	6 mins above	a_no_fetch water	a	often	a_no lift	a_no carry	yes	moderate pain	no	no	1	strongly disagree	agree	1	strongly disagree	no	1	36 years & above	62-420 thousand/month
194	194	194	154	32	32000	21	a_never	a_never	a_never	2	2	d_never/rarely	c_sometimes	3	3	agree	3	2	2	Secondary education	more than 6 people	1	0	0	2	no	1	2	2	2	1 min	c-five-8_trips/collection	c	sometimes/rarely	c_not assisted	b_hands	no	no	no	no	1	agree	agree	3	agree	no	3	31-35years	32-60,000/month
195	195	195	295	38	25000	34	b_rarely	b_rarely	b_rarely	3	2	c_sometimes	a_always	3	3	disagree	2	1	2	Secondary education	more than 6 people	2	1	1	1	yes	0	2	1	1	1 min	c-five-8_trips/collection	c	never	c_not assisted	c_headloading	yes	moderate pain	moderate pain	moderate pain	2	agree	disagree	3	agree	no	3	36 years & above	12-30 thousand/month
196	196	196	75	40	10000	28	a_never	a_never	a_never	2	3	d_never/rarely	c_sometimes	3	3	agree	2	2	2	Secondary education	0-3 people	3	0	0	2	no	0	2	1	2	2-5mins	a_no_fetch water	a	never	a_no lift	a_no carry	yes	severe pain	no	no	2	agree	agree	1	agree	no	1	36 years & above	0- 10,000/month
197	197	197	263	27	15000	17	b_rarely	a_never	a_never	1	3	c_sometimes	b_often	1	2	strongly disagree	1	1	1	tertiary education	4-6 people	3	1	1	2	no	1	1	1	1	1 min	a_no_fetch water	a	sometimes/rarely	a_no lift	a_no carry	yes	mild pain	mild pain	mild pain	2	disagree	disagree	2	disagree	no	1	26-30 years	12-30 thousand/month
198	198	198	231	41	50000	32	b_rarely	b_rarely	b_rarely	1	3	d_never/rarely	d_never/rarely	1	3	strongly disagree	1	1	1	tertiary education	more than 6 people	1	0	0	2	no	1	2	1	1	2-5mins	b_one-4 trips	c	sometimes/rarely	a_no lift	a_no carry	yes	mild pain	no	no	3	disagree	disagree	1	agree	yes	1	36 years & above	32-60,000/month
199	199	199	313	26	15000	14	c_sometimes	a_never	c_sometimes	2	2	a_always	b_often	2	2	strongly disagree	1	2	2	Secondary education	more than 6 people	1	0	1	2	yes	1	2	2	2	2-5mins	c-five-8_trips/collection	c	sometimes/rarely	c_not assisted	c_headloading	yes	mild pain	moderate pain	no	3	agree	agree	1	disagree	no	1	26-30 years	12-30 thousand/month
200	200	200	160	17	60000	14	b_rarely	b_rarely	b_rarely	2	2	b_often	b_often	1	4	strongly disagree	2	3	3	Secondary education	0-3 people	1	0	0	2	yes	0	2	2	2	0 min	b_one-4 trips	b	never	c_not assisted	b_hands	yes	severe pain	no	no	2	strongly disagree	strongly disagree	3	strongly disagree	yes	3	17-25years	32-60,000/month
201	201	201	203	30	180000	29	b_rarely	b_rarely	b_rarely	3	3	b_often	b_often	3	3	disagree	2	1	3	tertiary education	4-6 people	1	1	1	1	no	0	2	2	2	1 min	c-five-8_trips/collection	c	sometimes/rarely	b_assisted	c_headloading	yes	severe pain	severe pain	severe pain	1	strongly disagree	disagree	1	agree	yes	1	26-30 years	62-420 thousand/month
202	202	202	335	31	50000	22	a_never	a_never	a_never	3	2	a_always	a_always	1	4	disagree	2	2	2	tertiary education	4-6 people	1	0	0	2	yes	0	2	2	2	1 min	b_one-4 trips	c	never	c_not assisted	b_hands	no	no	no	no	NA	agree	agree	1	strongly disagree	yes	1	31-35years	32-60,000/month
203	203	203	9	32	150000	35	d_often	a_never	b_rarely	2	2	a_always	a_always	2	3	disagree	2	2	2	tertiary education	4-6 people	1	0	0	1	yes	1	2	2	2	0 min	a_no_fetch water	a	always	c_not assisted	a_no carry	yes	no	no	no	3	agree	agree	2	agree	no	1	31-35years	62-420 thousand/month
204	204	204	200	19	30000	21	b_rarely	b_rarely	b_rarely	3	2	c_sometimes	c_sometimes	3	2	disagree	1	3	3	Secondary education	0-3 people	1	0	0	1	no	0	2	2	2	1 min	c-five-8_trips/collection	b	never	c_not assisted	c_headloading	yes	mild pain	no	no	3	strongly disagree	strongly disagree	1	disagree	yes	1	17-25years	12-30 thousand/month
205	205	205	183	27	240000	21	a_never	a_never	a_never	2	1	c_sometimes	b_often	1	1	strongly disagree	2	3	3	Secondary education	0-3 people	1	0	1	1	no	0	2	2	2	2-5mins	c-five-8_trips/collection	b	often	c_not assisted	b_hands	yes	mild pain	moderate pain	no	1	strongly disagree	strongly disagree	1	strongly disagree	no	1	26-30 years	62-420 thousand/month
206	206	206	251	38	10000	30	c_sometimes	b_rarely	c_sometimes	1	3	b_often	a_always	2	3	strongly disagree	1	1	1	Secondary education	more than 6 people	2	0	0	2	yes	0	2	1	2	6 mins above	d_eighttrips	c	never	c_not assisted	c_headloading	no	no	no	no	1	disagree	disagree	1	agree	yes	1	36 years & above	0- 10,000/month
207	207	207	48	25	10000	21	a_never	c_sometimes	a_never	1	2	c_sometimes	b_often	2	3	disagree	2	2	2	Secondary education	more than 6 people	2	1	0	1	no	0	2	2	2	2-5mins	c-five-8_trips/collection	b	sometimes/rarely	c_not assisted	c_headloading	no	no	no	moderate pain	NA	agree	agree	1	agree	no	1	17-25years	0- 10,000/month
208	208	208	259	29	50000	24	b_rarely	c_sometimes	b_rarely	1	1	d_never/rarely	b_often	3	3	agree	3	1	2	tertiary education	0-3 people	2	0	0	1	no	0	1	1	1	2-5mins	b_one-4 trips	d	never	c_not assisted	c_headloading	no	no	no	no	NA	agree	disagree	1	agree	yes	1	26-30 years	32-60,000/month
209	209	209	291	40	5000	32	b_rarely	a_never	a_never	1	2	b_often	b_often	3	3	agree	3	3	2	tertiary education	4-6 people	1	1	0	2	yes	0	1	1	1	6 mins above	b_one-4 trips	d	never	b_assisted	c_headloading	no	no	no	moderate pain	1	agree	strongly disagree	3	agree	yes	1	36 years & above	0- 10,000/month
210	210	210	236	36	30000	23	c_sometimes	c_sometimes	c_sometimes	1	2	d_never/rarely	d_never/rarely	1	3	strongly disagree	3	1	2	Secondary education	more than 6 people	2	0	0	2	no	1	1	1	2	1 min	d_eighttrips	c	sometimes/rarely	b_assisted	c_headloading	no	no	no	no	3	agree	disagree	1	agree	no	1	36 years & above	12-30 thousand/month
211	211	211	110	33	10000	29	d_often	d_often	d_often	2	2	d_never/rarely	c_sometimes	1	2	disagree	3	2	1	Secondary education	more than 6 people	2	0	0	2	no	1	2	2	2	1 min	c-five-8_trips/collection	c	sometimes/rarely	b_assisted	c_headloading	no	no	no	no	1	disagree	agree	1	disagree	no	1	31-35years	0- 10,000/month
212	212	212	25	41	50000	28	c_sometimes	d_often	c_sometimes	2	2	b_often	a_always	1	2	disagree	2	2	2	Secondary education	4-6 people	1	0	1	2	yes	0	2	2	2	0 min	a_no_fetch water	a	never	c_not assisted	b_hands	yes	no	no	no	2	agree	agree	3	disagree	yes	1	36 years & above	32-60,000/month
213	213	213	95	26	15000	21	d_often	c_sometimes	d_often	1	2	a_always	a_always	3	2	agree	2	3	3	tertiary education	0-3 people	2	0	0	2	yes	1	1	1	1	1 min	b_one-4 trips	c	sometimes/rarely	c_not assisted	b_hands	yes	mild pain	no	no	1	strongly disagree	strongly disagree	3	disagree	no	1	26-30 years	12-30 thousand/month
214	214	214	2	28	90000	35	d_often	a_never	d_often	2	2	a_always	b_often	3	3	agree	2	2	2	tertiary education	more than 6 people	3	0	0	2	yes	1	2	2	2	2-5mins	b_one-4 trips	c	always	a_no lift	a_no carry	no	no	no	no	3	agree	agree	1	agree	no	1	26-30 years	62-420 thousand/month
215	215	215	135	30	80000	24	c_sometimes	c_sometimes	a_never	3	3	c_sometimes	b_often	3	2	strongly disagree	2	3	2	tertiary education	4-6 people	1	0	0	1	no	0	2	2	2	1 min	b_one-4 trips	c	never	b_assisted	c_headloading	no	no	no	no	4	agree	strongly disagree	3	disagree	no	1	26-30 years	62-420 thousand/month
216	216	216	202	36	30000	28	b_rarely	b_rarely	b_rarely	3	2	d_never/rarely	d_never/rarely	1	1	agree	1	1	3	Secondary education	more than 6 people	2	1	1	2	no	0	2	2	2	1 min	d_eighttrips	c	never	a_no lift	c_headloading	yes	severe pain	severe pain	severe pain	4	strongly disagree	disagree	1	strongly disagree	no	1	36 years & above	12-30 thousand/month
217	217	217	100	30	12000	28	d_often	c_sometimes	c_sometimes	2	2	a_always	a_always	2	2	disagree	1	2	2	tertiary education	4-6 people	1	1	0	2	yes	1	2	2	2	2-5mins	c-five-8_trips/collection	a	sometimes/rarely	c_not assisted	c_headloading	no	no	no	mild pain	3	agree	agree	1	disagree	no	1	26-30 years	12-30 thousand/month
218	218	218	187	34	62000	19	b_rarely	b_rarely	b_rarely	2	3	d_never/rarely	d_never/rarely	3	3	disagree	3	1	3	Secondary education	more than 6 people	3	0	0	1	no	1	2	2	2	1 min	a_no_fetch water	a	always	a_no lift	a_no carry	yes	mild pain	no	no	1	strongly disagree	strongly disagree	1	agree	yes	1	31-35years	62-420 thousand/month
219	219	219	136	39	30000	28	d_often	c_sometimes	c_sometimes	3	2	b_often	a_always	3	3	disagree	3	3	2	Secondary education	4-6 people	3	0	0	2	no	0	2	2	2	1 min	c-five-8_trips/collection	c	never	a_no lift	b_hands	yes	mild pain	no	no	1	agree	strongly disagree	1	agree	no	1	36 years & above	12-30 thousand/month
220	220	220	178	32	30000	29	a_never	a_never	a_never	1	2	b_often	b_often	3	3	disagree	2	1	3	Secondary education	4-6 people	1	1	0	2	no	1	1	1	1	1 min	c-five-8_trips/collection	c	sometimes/rarely	c_not assisted	c_headloading	yes	severe pain	no	severe pain	3	strongly disagree	strongly disagree	1	agree	yes	1	31-35years	12-30 thousand/month
221	221	221	246	25	10000	14	b_rarely	a_never	b_rarely	1	2	a_always	a_always	2	2	disagree	3	2	2	primary education	0-3 people	1	0	0	2	yes	1	1	1	2	2-5mins	b_one-4 trips	c	sometimes/rarely	c_not assisted	c_headloading	no	no	no	no	3	agree	agree	3	disagree	no	1	17-25years	0- 10,000/month
222	222	222	77	31	8000	28	b_rarely	b_rarely	b_rarely	2	3	b_often	a_always	3	2	disagree	2	1	1	Secondary education	4-6 people	2	0	0	1	no	0	2	1	2	6 mins above	b_one-4 trips	b	never	c_not assisted	c_headloading	no	no	no	no	1	disagree	disagree	2	disagree	yes	1	31-35years	0- 10,000/month
223	223	223	188	37	132000	20	a_never	a_never	a_never	2	2	c_sometimes	d_never/rarely	1	2	strongly disagree	1	3	3	tertiary education	more than 6 people	3	1	0	1	no	1	2	2	1	0 min	a_no_fetch water	a	sometimes/rarely	c_not assisted	b_hands	yes	mild pain	no	mild pain	1	strongly disagree	strongly disagree	3	disagree	yes	3	36 years & above	62-420 thousand/month
224	224	224	315	35	3000	30	a_never	a_never	a_never	2	2	c_sometimes	a_always	3	3	agree	2	1	1	tertiary education	more than 6 people	1	1	1	2	yes	0	2	2	2	1 min	d_eighttrips	c	never	b_assisted	c_headloading	yes	moderate pain	severe pain	mild pain	2	disagree	disagree	2	agree	yes	1	31-35years	0- 10,000/month
225	225	225	193	24	18000	14	a_never	a_never	a_never	3	1	a_always	a_always	1	2	strongly disagree	2	3	3	Secondary education	0-3 people	1	0	0	2	no	1	2	2	2	2-5mins	b_one-4 trips	c	sometimes/rarely	c_not assisted	c_headloading	yes	severe pain	no	no	2	strongly disagree	strongly disagree	3	disagree	yes	3	17-25years	12-30 thousand/month
226	226	226	352	26	50000	35	d_often	d_often	c_sometimes	2	3	b_often	c_sometimes	2	4	disagree	2	2	2	tertiary education	4-6 people	3	0	1	2	no	0	2	2	2	0 min	a_no_fetch water	a	never	a_no lift	a_no carry	yes	mild pain	mild pain	no	3	agree	agree	3	strongly disagree	no	3	26-30 years	32-60,000/month
227	227	227	73	30	15000	28	c_sometimes	b_rarely	a_never	3	3	c_sometimes	a_always	2	3	disagree	2	2	2	Secondary education	more than 6 people	2	1	0	2	yes	0	2	1	2	2-5mins	c-five-8_trips/collection	d	sometimes/rarely	b_assisted	c_headloading	no	no	no	severe pain	4	agree	agree	1	agree	yes	2	26-30 years	12-30 thousand/month
228	228	228	275	40	10000	23	b_rarely	b_rarely	b_rarely	1	2	d_never/rarely	d_never/rarely	1	2	strongly disagree	1	1	1	Secondary education	4-6 people	1	1	1	2	no	0	1	1	2	1 min	c-five-8_trips/collection	b	never	c_not assisted	b_hands	yes	moderate pain	severe pain	mild pain	2	disagree	disagree	2	disagree	yes	1	36 years & above	0- 10,000/month
229	229	229	239	42	10000	35	b_rarely	c_sometimes	b_rarely	2	2	d_never/rarely	d_never/rarely	3	2	disagree	1	2	2	Secondary education	more than 6 people	2	1	1	2	no	0	1	1	2	6 mins above	c-five-8_trips/collection	c	never	b_assisted	c_headloading	yes	severe pain	mild pain	moderate pain	2	agree	agree	3	disagree	yes	1	36 years & above	0- 10,000/month
230	230	230	206	29	30000	28	b_rarely	a_never	b_rarely	2	2	c_sometimes	c_sometimes	2	3	agree	2	2	3	Secondary education	4-6 people	1	0	1	2	no	1	2	2	2	1 min	c-five-8_trips/collection	b	sometimes/rarely	c_not assisted	b_hands	yes	moderate pain	mild pain	no	3	strongly disagree	agree	1	agree	yes	1	26-30 years	12-30 thousand/month
231	231	231	16	45	2.00E+05	14	d_often	c_sometimes	d_often	2	1	d_never/rarely	c_sometimes	2	2	disagree	3	2	2	Secondary education	more than 6 people	3	0	0	2	yes	0	2	2	2	1 min	a_no_fetch water	a	never	a_no lift	a_no carry	yes	severe pain	no	no	1	agree	agree	1	disagree	no	1	36 years & above	62-420 thousand/month
232	232	232	171	46	60000	28	c_sometimes	c_sometimes	c_sometimes	3	2	d_never/rarely	d_never/rarely	2	2	disagree	2	3	3	Secondary education	4-6 people	1	0	0	2	no	0	1	1	1	1 min	c-five-8_trips/collection	c	sometimes/rarely	b_assisted	c_headloading	yes	severe pain	no	no	4	strongly disagree	strongly disagree	1	strongly disagree	yes	1	36 years & above	32-60,000/month
233	233	233	255	26	5000	28	b_rarely	c_sometimes	b_rarely	1	2	d_never/rarely	d_never/rarely	1	2	strongly disagree	1	1	1	Secondary education	0-3 people	1	0	1	2	no	1	1	1	2	6 mins above	b_one-4 trips	d	sometimes/rarely	c_not assisted	c_headloading	yes	moderate pain	moderate pain	no	NA	strongly disagree	disagree	2	disagree	no	1	26-30 years	0- 10,000/month
234	234	234	192	34	30000	44	a_never	a_never	a_never	2	3	c_sometimes	c_sometimes	1	1	strongly disagree	1	3	3	tertiary education	more than 6 people	3	1	1	2	no	1	2	1	2	2-5mins	a_no_fetch water	a	always	c_not assisted	a_no carry	yes	severe pain	moderate pain	severe pain	5	strongly disagree	strongly disagree	2	strongly disagree	yes	2	31-35years	12-30 thousand/month
235	235	235	34	25	3000	14	a_never	a_never	a_never	2	2	a_always	a_always	2	1	agree	3	2	3	Secondary education	0-3 people	2	0	0	1	yes	0	2	2	1	2-5mins	b_one-4 trips	c	sometimes/rarely	b_assisted	c_headloading	no	no	no	no	3	strongly disagree	agree	1	strongly disagree	yes	1	17-25years	0- 10,000/month
236	236	236	288	28	10000	37	c_sometimes	c_sometimes	a_never	1	2	d_never/rarely	d_never/rarely	1	2	strongly disagree	1	1	1	Secondary education	4-6 people	1	1	1	1	no	0	1	1	1	6 mins above	c-five-8_trips/collection	c	never	b_assisted	c_headloading	yes	severe pain	moderate pain	severe pain	3	strongly disagree	disagree	3	disagree	no	1	26-30 years	0- 10,000/month
237	237	237	300	32	10000	34	b_rarely	b_rarely	a_never	2	2	d_never/rarely	d_never/rarely	1	2	disagree	3	2	1	Secondary education	more than 6 people	2	0	0	2	no	1	2	1	1	6 mins above	d_eighttrips	c	always	c_not assisted	c_headloading	yes	mild pain	no	no	2	disagree	agree	2	disagree	yes	2	31-35years	0- 10,000/month
238	238	238	68	20	5000	28	c_sometimes	c_sometimes	a_never	2	1	b_often	a_always	3	3	disagree	2	2	2	Secondary education	4-6 people	1	0	0	1	no	1	1	1	1	2-5mins	b_one-4 trips	d	often	b_assisted	c_headloading	no	no	no	no	3	agree	agree	1	agree	yes	1	17-25years	0- 10,000/month
239	239	239	168	32	15000	35	a_never	a_never	a_never	2	1	c_sometimes	b_often	2	4	strongly disagree	2	3	3	Secondary education	more than 6 people	3	1	1	1	no	1	1	1	1	0 min	b_one-4 trips	b	often	b_assisted	c_headloading	yes	moderate pain	moderate pain	moderate pain	2	strongly disagree	strongly disagree	3	strongly disagree	no	3	31-35years	12-30 thousand/month
240	240	240	158	30	10000	35	a_never	a_never	a_never	3	2	b_often	a_always	3	3	disagree	3	1	2	Secondary education	4-6 people	1	0	0	2	yes	0	2	2	2	2-5mins	c-five-8_trips/collection	b	never	c_not assisted	c_headloading	no	no	no	no	1	agree	disagree	1	agree	no	3	26-30 years	0- 10,000/month
241	241	241	117	26	5000	28	a_never	a_never	a_never	1	2	b_often	a_always	2	3	agree	2	1	1	Secondary education	more than 6 people	3	1	1	2	no	1	1	2	2	6 mins above	b_one-4 trips	c	always	b_assisted	c_headloading	yes	mild pain	mild pain	mild pain	3	disagree	disagree	1	agree	yes	1	26-30 years	0- 10,000/month
242	242	242	208	25	60000	28	b_rarely	a_never	b_rarely	2	2	b_often	b_often	2	2	strongly disagree	2	3	3	primary education	4-6 people	1	0	0	2	no	1	2	2	2	1 min	c-five-8_trips/collection	b	often	c_not assisted	b_hands	no	no	no	no	2	strongly disagree	strongly disagree	1	disagree	yes	1	17-25years	32-60,000/month
243	243	243	170	28	32000	21	c_sometimes	c_sometimes	c_sometimes	2	1	a_always	a_always	3	1	disagree	2	1	3	Secondary education	4-6 people	1	1	1	1	yes	1	1	1	1	1 min	c-five-8_trips/collection	c	often	c_not assisted	c_headloading	yes	severe pain	mild pain	mild pain	5	strongly disagree	disagree	1	strongly disagree	no	1	26-30 years	32-60,000/month
244	244	244	23	28	7000	35	c_sometimes	d_often	c_sometimes	1	2	a_always	a_always	1	3	strongly disagree	3	2	2	tertiary education	4-6 people	1	0	0	2	yes	1	1	1	2	2-5mins	b_one-4 trips	a	sometimes/rarely	b_assisted	c_headloading	no	no	no	no	3	agree	agree	1	agree	yes	1	26-30 years	0- 10,000/month
245	245	245	5	40	15000	21	d_often	c_sometimes	b_rarely	2	2	b_often	b_often	2	2	agree	3	2	2	Secondary education	4-6 people	1	0	0	2	no	1	2	2	2	1 min	a_no_fetch water	a	sometimes/rarely	c_not assisted	b_hands	no	no	no	no	3	agree	agree	1	disagree	no	1	36 years & above	12-30 thousand/month
246	246	246	215	30	60000	44	b_rarely	b_rarely	b_rarely	2	1	c_sometimes	b_often	2	1	strongly disagree	2	1	1	Secondary education	0-3 people	1	1	1	2	no	0	2	2	2	2-5mins	c-five-8_trips/collection	b	never	c_not assisted	c_headloading	yes	moderate pain	mild pain	mild pain	3	disagree	disagree	2	strongly disagree	yes	2	26-30 years	32-60,000/month
247	247	247	87	30	30000	36	a_never	a_never	d_often	1	1	b_often	a_always	2	2	disagree	3	2	2	primary education	4-6 people	1	0	0	2	no	0	1	1	2	1 min	c-five-8_trips/collection	b	never	c_not assisted	b_hands	no	no	no	no	1	agree	agree	1	disagree	yes	1	26-30 years	12-30 thousand/month
248	248	248	11	20	60000	21	b_rarely	b_rarely	a_never	1	2	c_sometimes	b_often	3	2	agree	2	2	2	Secondary education	0-3 people	2	1	0	1	no	0	2	1	2	0 min	a_no_fetch water	a	never	a_no lift	a_no carry	no	no	no	no	5	strongly disagree	strongly disagree	3	strongly disagree	no	3	17-25years	32-60,000/month
249	249	249	266	30	5000	35	b_rarely	a_never	a_never	1	3	d_never/rarely	d_never/rarely	1	2	strongly disagree	2	1	2	Secondary education	more than 6 people	2	0	1	2	no	1	1	2	2	6 mins above	b_one-4 trips	c	often	c_not assisted	c_headloading	no	no	moderate pain	no	3	agree	disagree	3	disagree	no	1	26-30 years	0- 10,000/month
[truncated: 25 more columns]
